# Supplementary material for: Moringa oleifera leaf ethanolic extract benefits cashmere goat semen quality via improving rumen microbiota and metabolome
Source: Front Vet Sci. 2023 Jan 27;10:1049093. doi: 10.3389/fvets.2023.1049093 (PMC9911920; doi:10.3389/fvets.2023.1049093)
Supplement: Supplementary Table 4 — 1006 Metabolites information overview table. [file Table_4.XLSX]

## Sheet: 1006 Metabolites 
Supplementary Table 4 1006 Metabolites information overview table
ID	m/z	Retention time (min)	Ion mode	Metabolites	Compound ID	Super Class	Class	Sub Class	kegg	Score	Fragmentation Score	Adducts	Formula	Mass Error (ppm)	QC1	QC2	QC3	QC4	QC5	QC6	CON-1	CON-2	CON-3	CON-4	CON-5	CON-6	MOLE-1	MOLE-2	MOLE-3	MOLE-4	MOLE-5	MOLE-6	MOLP-1	MOLP-2	MOLP-3	MOLP-4	MOLP-5	MOLP-6
4.85_134.0613m/z	134.061	4.84728	neg	2-Phenylacetamide	HMDB0010715	Benzenoids	Benzene and substituted derivatives	Phenylacetamides	C02505	57.4	95.8	M-H	C8H9NO	1.35085	36.6796	18.2292	23.1112	16.1555	17.8697	26.4898	27.0868	3.45895	25.478	15.4846	1.78843	14.3371	15.7945	23.7948	5.19122	7.73447e-07	29.1742	8.29525	8.03345	8.04437	0.808502	37.7789	7.73447e-07	3.33117
0.81_174.0882m/z	174.088	0.814067	neg	Citrulline	HMDB0000904	Organic acids and derivatives	Carboxylic acids and derivatives	Amino acids, peptides, and analogues	C00327	57.1	94.8	M-H	C6H13N3O3	-1.43249	8.9008	7.75256	12.4257	8.13081	12.1776	14.9233	63.4856	3.13463	7.73447e-07	4.11604	3.19335	22.1565	23.5792	7.2097	7.52675	15.7714	19.8494	5.27781	5.6145	10.5056	7.73447e-07	9.12555	28.8953	7.73447e-07
0.96_172.0610m/z	172.061	0.955733	neg	N-Acetyl-L-glutamate 5-semialdehyde	HMDB0006488	Organic acids and derivatives	Carboxylic acids and derivatives	Amino acids, peptides, and analogues	C01250	56.9	96.3	M-H	C7H11NO4	-2.82608	7.73285	7.20203	7.24994	8.36768	7.95678	7.84219	3.26866	4.19447	13.7124	13.8639	13.4853	3.8883	6.36593	7.00783	7.04197	5.4032	4.21515	13.8654	5.59556	9.65955	14.2882	8.2848	9.72883	18.2217
1.25_111.0201m/z	111.02	1.25005	neg	Uracil	HMDB0000300	Organoheterocyclic compounds	Diazines	Pyrimidines and pyrimidine derivatives	C00106	56.8	88.4	M-H	C4H4N2O2	1.03729	212.088	243.388	252.11	191.613	217.024	202.646	99.6697	228.271	58.0504	221.471	254.943	281.469	278.475	363.326	280.159	462.115	349.136	272.638	235.813	213.315	272.152	327.757	318.168	139.112
2.34_125.0354m/z	125.035	2.33547	neg	Thymine	HMDB0000262	Organoheterocyclic compounds	Diazines	Pyrimidines and pyrimidine derivatives	C00178	56.8	90.5	M-H	C5H6N2O2	-1.88167	123.755	123.268	154.732	109.149	114.577	124.476	88.1934	163.869	26.5841	111.439	76.5734	151.308	7.73447e-07	193.08	149.422	189.86	223.598	88.3826	106.15	160.662	106.205	132.397	114.387	112.855
5.21_151.0397m/z	151.04	5.21392	neg	p-Hydroxyphenylacetic acid	HMDB0000020	Benzenoids	Phenols	1-hydroxy-2-unsubstituted benzenoids	C00642	56.8	95.9	M-H	C8H8O3	-2.52561	8.55357	10.4952	7.7619	9.14746	6.66753	7.35594	8.05736	6.18421	13.33	12.3645	5.59507	6.92429	8.28359	13.9723	9.89061	2.64535	13.3401	10.8798	7.85662	3.84563	4.80174	11.2681	12.0537	11.4975
5.39_135.0447m/z	135.045	5.39107	neg	4-Hydroxyphenylacetaldehyde	HMDB0003767	Benzenoids	Benzene and substituted derivatives	Phenylacetaldehydes	C03765	56.7	95.7	M-H	C8H8O2	-3.04157	2.49796	3.78984	4.40643	2.0315	3.26157	2.6987	0.56425	1.84519	1.47811	2.31196	7.73447e-07	0.679951	9.24167	4.28421	15.0642	3.20123	2.25747	2.71976	3.52296	1.83749	0.658718	2.55869	7.69409	1.58107
5.43_167.0345m/z	167.035	5.42908	neg	Homogentisic acid	HMDB0000130	Benzenoids	Benzene and substituted derivatives	Phenylacetic acids	C00544	56.7	96.1	M-H	C8H8O4	-2.68438	2.68171	2.64686	2.08504	0.845447	2.60935	1.53216	6.25714	0.508544	7.73447e-07	7.73447e-07	7.73447e-07	1.17679	7.73447e-07	1.87093	2.27071	1.97067	0.782161	1.20291	2.8023	3.80349	1.0209	5.12195	2.52611	3.63667
0.90_116.0705m/z	116.071	0.895867	pos	L-Proline	HMDB0000162	Organic acids and derivatives	Carboxylic acids and derivatives	Amino acids, peptides, and analogues	C00148	56.5	84.1	M+H	C5H9NO2	-0.848447	2588.44	2580.92	2531.19	2586.63	2511.3	2508.23	142.771	4101.26	828.558	1657.45	622.461	2911.26	5136.73	2342.68	1837.27	2833.14	2870.51	3018.3	3636.42	2438.09	2769.88	1806.85	2169.38	3825.72
0.93_103.0509m/z	103.051	0.929733	neg	2,3-Diaminopropionic acid	HMDB0002006	Organic acids and derivatives	Carboxylic acids and derivatives	Amino acids, peptides, and analogues	C03401	56.5	91.2	M-H	C3H8N2O2	-3.50597	7.70108	7.45617	6.54232	7.72132	11.1348	7.51637	2.95013	3.28398	7.73447e-07	11.8627	7.73447e-07	10.8025	14.1154	6.92791	3.84349	12.6884	4.17361	22.5325	5.62906	13.5311	5.3088	11.6046	10.0099	9.84991
0.80_169.9883n	168.981	0.801083	neg	(S)-3-Sulfonatolactate	HMDB0060176	Organic acids and derivatives	Hydroxy acids and derivatives	Alpha hydroxy acids and derivatives	C11499	56.4	92.8	M-H2O-H, M-H	C3H6O6S	-1.28367	18.2347	18.4272	18.9484	24.8473	16.6958	17.4746	7.73447e-07	12.8923	1.99313	11.8064	2.01556	9.25031	8.77247	19.334	7.21905	17.4766	17.4736	16.9278	13.6074	11.7347	9.75731	14.6749	4.13065	44.063
0.79_230.0191n	229.012	0.788417	neg	D-Ribose 5-phosphate	HMDB0001548	Organic oxygen compounds	Organooxygen compounds	Carbohydrates and carbohydrate conjugates	C03736	56.2	82.8	M-H, 2M-H	C5H11O8P	-0.450453	285.138	293.197	281.027	294.484	278.484	275.526	121.98	132.706	730.142	1438.19	31.3857	280.813	156.777	124.605	84.2632	247.304	86.1772	70.2217	201.466	336.379	119.244	132.248	130.09	141.51
0.88_649.2175m/z	649.217	0.8812	pos	Stachyose	HMDB0003553	Organic oxygen compounds	Organooxygen compounds	Carbohydrates and carbohydrate conjugates	C01613	56	87.4	M+H-H2O	C24H42O21	-1.67562	178.503	172.627	187.623	187.701	197.698	164.518	155.567	351.617	389.698	175.452	348.76	51.7278	425.081	187.975	95.4167	466.012	141.105	109.291	10.4935	18.4089	11.1805	22.2676	57.5553	96.0041
6.21_137.0246m/z	137.025	6.21302	neg	4-Hydroxybenzoic acid	HMDB0000500	Benzenoids	Benzene and substituted derivatives	Benzoic acids and derivatives	C00156	56	82.9	M-H	C7H6O3	1.04949	211.611	207.188	264.882	217.558	225.422	203.26	123.827	125.055	460.922	590.023	307.767	163.477	241.518	213.191	320.119	104.094	250.433	344.874	155.065	73.7271	110.866	446.31	243.27	261.176
0.94_219.0504m/z	219.05	0.9424	neg	Shikimic acid	HMDB0003070	Organic oxygen compounds	Organooxygen compounds	Alcohols and polyols	C00493	55.9	92.4	M+FA-H	C7H10O5	-3.75804	1.42057	1.93792	1.7495	1.35757	2.54007	2.1949	0.772807	7.73447e-07	1.26111	7.73447e-07	0.679763	1.46262	0.682244	1.21082	1.73828	7.73447e-07	0.847092	0.960111	2.17631	30.6241	0.774542	2.27408	1.6691	0.956189
2.74_131.0352m/z	131.035	2.7366	neg	Glutaric acid	HMDB0000661	Organic acids and derivatives	Carboxylic acids and derivatives	Dicarboxylic acids and derivatives	C00489	55.6	85.7	M-H	C5H8O4	1.31377	67.0606	72.3651	56.9364	78.5809	45.3059	53.7632	103.755	77.4017	117.716	76.8987	60.0268	46.4377	3.92673	58.906	69.771	88.2882	43.2054	58.6084	35.7855	105.116	51.2524	111.816	47.6996	59.9984
4.85_129.0556m/z	129.056	4.84728	neg	Mevalonolactone	HMDB0006024	Organoheterocyclic compounds	Lactones	Delta valerolactones		55.6	84.4	M-H	C6H10O3	-1.16646	45.975	74.8769	66.4064	87.6125	72.0913	59.7794	2.98214	48.0348	0.866867	63.402	7.73447e-07	83.3125	140.863	52.0805	17.0207	95.8736	86.6864	64.9053	67.1943	39.9572	41.6676	47.2135	66.6723	111.567
0.90_114.0557m/z	114.056	0.904233	neg	D-Proline	HMDB0003411	Organic acids and derivatives	Carboxylic acids and derivatives	Amino acids, peptides, and analogues	C00763	55.4	85.8	M-H	C5H9NO2	-3.11726	121.652	89.4256	95.2151	79.054	73.8173	109.756	2.01777	82.8443	41.7257	81.6287	30.0805	105.73	114.443	87.1616	74.1707	112.229	90.6614	119.012	83.6545	70.6666	112.165	113.707	80.5852	120.321
5.02_176.0348m/z	176.035	5.0241	neg	Dopaquinone	HMDB0001229	Organic acids and derivatives	Carboxylic acids and derivatives	Amino acids, peptides, and analogues	C00822	55.3	90.3	M-H2O-H	C9H9NO4	-2.76411	0.732221	1.66304	1.76317	1.67201	1.27944	1.70125	2.88819	1.66806	1.93743	1.69833	3.81694	0.935084	2.31926	1.711	0.831269	2.55235	4.48331	0.580778	1.06073	1.52079	1.1468	0.685747	0.802178	0.52649
2.06_361.1391m/z	361.139	2.05782	neg	L-Tyrosine	HMDB0000158	Organic acids and derivatives	Carboxylic acids and derivatives	Amino acids, peptides, and analogues	C00082	55.1	83.8	2M-H	C9H11NO3	-3.96251	25.1885	42.9057	24.7279	44.4019	46.2543	56.8569	7.73447e-07	59.4602	3.6702	27.3427	49.8896	39.7519	171.372	41.6729	37.977	46.5922	40.7612	26.0723	74.7175	45.8356	29.3248	20.112	49.1705	37.2666
2.22_130.0873m/z	130.087	2.22197	neg	Beta-Leucine	HMDB0003640	Organic acids and derivatives	Carboxylic acids and derivatives	Amino acids, peptides, and analogues	C02486	55	78	M-H	C6H13NO2	-0.325899	940.209	918.697	970.392	890.167	998.651	1003.3	173.674	1229.26	536.926	701.301	1117.18	1132.76	1835.86	909.017	747.488	941.154	961.893	777	1132.11	1074.61	1027.74	787.73	1046.57	920.547
0.94_211.0004m/z	211	0.9424	neg	D-Ribulose 5-phosphate	HMDB0000618	Organic oxygen compounds	Organooxygen compounds	Carbohydrates and carbohydrate conjugates	C00199	54.9	86.3	M-H2O-H	C5H11O8P	-4.18093	4.5599	6.29421	4.65229	7.00038	6.64566	4.30213	26.9232	7.73447e-07	16.9516	21.1006	7.73447e-07	7.1213	1.1753	2.56455	7.73447e-07	2.10141	7.37823	13.4871	0.764837	0.700939	7.73447e-07	11.5149	9.28316	2.59032
4.81_451.1313m/z	451.131	4.80945	neg	5-Acetylamino-6-formylamino-3-methyluracil	HMDB0011105	Organoheterocyclic compounds	Diazines	Pyrimidines and pyrimidine derivatives	C16365	54.7	88.2	2M-H	C8H10N4O4	-4.03941	4.05376	3.84933	3.31483	4.51215	3.04861	3.65377	7.73447e-07	7.01437	15.3096	6.12738	10.6226	2.64492	4.47115	2.10009	4.22793	1.13958	1.89812	3.62065	6.42348	6.80341	3.45447	2.77733	1.69482	2.71186
1.25_134.0476m/z	134.048	1.25005	neg	Adenine	HMDB0000034	Organoheterocyclic compounds	Imidazopyrimidines	Purines and purine derivatives	C00147	54.5	77.4	M-H	C5H5N5	2.85184	678.574	660.47	653.5	587.83	635.534	568.186	694.732	682.691	349.213	113.629	950.591	763.424	269.572	1193.63	1051.93	1867.15	1034.1	590.923	494.05	713.193	1566.16	691.441	1483.36	464.259
5.05_144.0453m/z	144.045	5.04943	neg	3-Methyldioxyindole	HMDB0004186	Organoheterocyclic compounds	Indoles and derivatives	Indolines	C05834	54.5	78.9	M-H2O-H	C9H9NO2	-1.28669	45.4365	44.1176	54.6013	47.7179	43.8539	42.3641	91.9377	53.9187	110.973	52.6187	35.6998	18.9155	57.716	21.3155	5.96422	23.2913	27.5774	11.4965	29.3941	218.127	15.0596	11.206	5.39096	14.1603
1.25_228.0968m/z	228.097	1.25417	pos	Asparaginyl-Hydroxyproline	HMDB0028732	Organic acids and derivatives	Carboxylic acids and derivatives	Amino acids, peptides, and analogues		54.3	78.6	M+H-H2O	C9H15N3O5	-4.29562	73.8955	59.5717	55.6232	57.7772	73.7888	61.4196	203.325	53.8145	46.4229	49.6269	87.4652	62.0175	32.1692	76.9605	109.818	93.1715	46.3888	48.0707	52.4198	102.535	43.8614	47.9686	53.3027	26.75
3.45_243.0968m/z	243.097	3.44933	pos	Thymidine	HMDB0000273	Nucleosides, nucleotides, and analogues	Pyrimidine nucleosides	Pyrimidine 2'-deoxyribonucleosides	C00214	54.2	76.9	M+H	C10H14N2O5	-3.21779	35.1923	39.731	35.4677	38.042	31.4574	35.8536	21.4474	93.8415	8.47869	6.16705	35.3883	37.2822	1.92654	36.376	7.73447e-07	7.73447e-07	18.0814	11.3025	0.169747	179.934	10.5382	13.7369	19.029	19.562
0.81_519.0500m/z	519.05	0.814067	neg	Fructose 6-phosphate	HMDB0000124	Organic oxygen compounds	Organooxygen compounds	Carbohydrates and carbohydrate conjugates	C00085	53.8	80.1	2M-H	C6H13O9P	-4.18837	24.0091	34.8501	23.622	28.2691	21.9475	30.4443	3.45307	28.8719	12.0253	15.2847	28.66	23.6259	5.33944	50.168	31.4561	68.0846	21.5515	8.64445	37.6625	56.3824	152.389	18.8498	22.2458	62.4016
0.80_211.0008m/z	211.001	0.801083	neg	Ribose 1-phosphate	HMDB0001489	Organic oxygen compounds	Organooxygen compounds	Carbohydrates and carbohydrate conjugates	C00620	53.7	77.1	M-H2O-H	C5H11O8P	-2.25925	45.0544	51.8416	44.8741	73.1449	41.258	46.2202	24.1004	37.125	133.327	195.923	45.3858	48.2267	36.6941	22.5262	13.9546	40.1992	24.955	14.7623	41.1088	54.5374	19.1946	16.8513	16.511	25.0392
2.26_346.0558m/z	346.056	2.25997	neg	3'-AMP	HMDB0003540	Nucleosides, nucleotides, and analogues	Ribonucleoside 3'-phosphates	Unclassified	C01367	53.7	69.7	M-H	C10H14N5O7P	0.0661989	853.25	933.755	930.772	976.287	902.599	899.915	584.664	135.189	1393.08	1470.53	213.285	1498.39	9.87626	189.726	151.441	295.884	350.446	1571.77	478.807	513.653	391.613	754.555	771.376	1164.78
0.80_244.0221m/z	244.022	0.801083	neg	O-Phosphohomoserine	HMDB0003484	Organic acids and derivatives	Carboxylic acids and derivatives	Amino acids, peptides, and analogues	C01102	53.6	77.5	M+FA-H	C4H10NO6P	-3.15962	37.433	37.3158	35.9809	34.0929	36.4323	34.0321	1.7041	53.7995	15.8968	26.511	26.762	38.086	48.12	43.7493	28.0641	53.8394	29.9771	28.4369	43.1014	50.2204	67.4853	25.8668	42.0734	44.3774
0.78_132.0297m/z	132.03	0.775417	neg	L-Aspartic acid	HMDB0000191	Organic acids and derivatives	Carboxylic acids and derivatives	Amino acids, peptides, and analogues	C00049	53.4	72.3	M-H	C4H7NO4	-3.74828	197.016	185.559	192.383	195.77	200.021	175.628	90.6246	215.76	64.5165	159.67	158.531	235.548	517.511	162.472	118.366	233.257	213.65	209.483	244.306	171.11	139.066	192.448	187.424	235.261
2.06_181.0737n	182.081	2.05662	pos	o-Tyrosine	HMDB0006050	Organic acids and derivatives	Carboxylic acids and derivatives	Amino acids, peptides, and analogues		53.2	68.2	M+H, M+Na	C9H11NO3	-1.1821	2066.37	2041.9	1980.73	2039.92	2070.32	1968.11	200.796	3573.31	1039.4	1127.67	1926	2227.78	6282.25	1646.32	1212.09	1902.79	1912.3	1526.77	3075.31	2028.84	2203.31	1013.46	1584.15	2702.51
3.89_218.1041m/z	218.104	3.88985	neg	Pantothenic acid	HMDB0000210	Organic oxygen compounds	Organooxygen compounds	Alcohols and polyols	C00864	53.2	71.2	M-H	C9H17NO5	3.03868	1116.9	1187.98	1208.92	1184.27	1193.02	1215.29	98.766	2033.04	1062.59	854.287	1538.56	1094.57	1868.9	1092.77	831.509	1467.01	1156.02	981.174	1567.24	1877.85	1638.67	729.533	961.421	1422.03
3.20_164.0723m/z	164.072	3.19623	neg	L-Phenylalanine	HMDB0000159	Organic acids and derivatives	Carboxylic acids and derivatives	Amino acids, peptides, and analogues	C00079	53.1	70.2	M-H	C9H11NO2	3.56226	1444.29	1513.27	1553.78	1543.13	1508.85	1554.03	210.658	2339.65	1095.85	1090.67	1746.04	1667	3897.04	1266.16	1006.81	1457.53	1725	1246.46	2002.17	1462.69	1416.08	987.966	1352.36	1811.03
4.32_227.1035m/z	227.104	4.31782	neg	Prolylhydroxyproline	HMDB0006695	Organic acids and derivatives	Carboxylic acids and derivatives	Amino acids, peptides, and analogues		53	76.6	M-H	C10H16N2O4	-0.938781	7.90707	7.44452	7.14951	9.49956	8.33016	9.43525	5.39226	5.66476	4.76507	7.9469	4.514	14.469	17.3989	11.7776	7.54387	5.92401	15.2537	14.6248	9.25606	8.57032	2.82368	11.963	11.5786	5.82947
2.15_132.1014m/z	132.101	2.14543	pos	Aminocaproic acid	HMDB0001901	Lipids and lipid-like molecules	Fatty Acyls	Fatty acids and conjugates	C02378	52.9	70.3	M+H	C6H13NO2	-3.48545	2530.85	2563.05	2504.32	2502.49	2538.93	2477.7	351.665	4389.12	1335.18	1547.91	2654.32	2954.79	7170.34	2050.65	1790.03	2626.43	2081.66	1779.25	3418.63	2853.3	2621.38	1493.37	2082.69	2789.1
0.90_266.0875m/z	266.087	0.904233	neg	N-Acetylgalactosamine	HMDB0000212	Organic oxygen compounds	Organooxygen compounds	Carbohydrates and carbohydrate conjugates	C01074	52.8	77.7	M+FA-H	C8H15NO6	-3.11083	44.8936	39.5312	44.6765	50.9865	37.6122	41.9884	27.1403	56.0477	34.014	43.786	68.0576	51.2177	51.3827	56.2647	70.5074	57.8459	56.7938	36.2966	52.3389	49.0584	45.0884	42.4914	72.5347	25.8215
0.78_104.1069m/z	104.107	0.7767	pos	(E)-2-Penten-1-ol	HMDB0031604	Organic oxygen compounds	Organooxygen compounds	Alcohols and polyols		52.7	65.9	M+NH4	C5H10O	-1.52752	3486.67	3530.36	3332.69	3428.16	3413.39	3372.13	99.7344	7173.1	2098.43	2095.98	2596.19	3559.14	4818.56	2983.85	2494.24	4555.59	2907.81	3671.11	4235.52	2949.99	4122.3	1993.91	1830.34	5425.1
3.98_233.1022m/z	233.102	3.97785	neg	Azelaic acid	HMDB0000784	Lipids and lipid-like molecules	Fatty Acyls	Fatty acids and conjugates	C08261	52.7	78.6	M+FA-H	C9H16O4	-4.39497	0.653841	1.09	2.17868	1.40448	1.83038	1.59102	4.11364	2.78459	3.49006	1.85967	1.89007	0.912316	2.70561	1.6905	2.17836	7.73447e-07	1.80672	7.73447e-07	3.20677	3.39435	0.924958	1.05364	0.846514	1.02576
11.39_151.1112m/z	151.111	11.3934	pos	(+)-(S)-Carvone	HMDB0004487	Lipids and lipid-like molecules	Prenol lipids	Monoterpenoids	C11383	52.6	77.4	M+H	C10H14O	-3.49076	19.4856	17.7777	15.2802	16.1822	18.2449	16.7838	22.0808	18.1219	15.9567	16.9411	19.8279	21.7147	15.1506	22.5194	21.7254	28.2069	19.6867	18.4934	15.2334	20.9637	23.4069	16.6541	15.7428	17.2028
0.84_246.1808m/z	246.181	0.836033	pos	Valyl-Lysine	HMDB0029132	Organic acids and derivatives	Carboxylic acids and derivatives	Amino acids, peptides, and analogues		52.5	67.1	M+H	C11H23N3O3	-1.90112	9.9534	10.1165	8.51505	10.3704	10.7009	9.8046	11.3115	1.85158	21.1275	1.49397	267.946	1.04847	2.83531	0.955979	2.21704	0.914417	7.73447e-07	7.73447e-07	0.777103	0.761242	7.73447e-07	4.54189	2.14641	1.69808
3.00_247.1282m/z	247.128	3.00003	pos	gamma-Glutamylvaline	HMDB0011172	Organic acids and derivatives	Carboxylic acids and derivatives	Amino acids, peptides, and analogues		52.5	67.5	M+H	C10H18N2O5	-2.57348	108.883	119.651	109.466	106.739	111.44	110.067	12.6796	105.482	30.3187	66.2124	39.3014	96.1724	103.311	150.751	135.954	247.429	112.217	79.812	164.386	337.77	82.7026	91.006	155.214	55.8594
4.42_188.0350m/z	188.035	4.41898	neg	4-(2-Aminophenyl)-2,4-dioxobutanoic acid	HMDB0000978	Organic oxygen compounds	Organooxygen compounds	Carbonyl compounds	C01252	52.3	66.4	M-H2O-H	C10H9NO4	-1.48	61.9487	61.5623	62.1636	68.8144	65.1294	61.5358	118.41	94.2897	71.8584	74.8015	97.9151	76.8787	55.8659	86.4368	95.9612	63.1947	80.1822	81.9131	95.2706	71.5884	53.1885	129.837	62.7086	21.4345
1.49_324.0358n	323.029	1.4892	neg	3'-UMP	HMDB0060282	Nucleosides, nucleotides, and analogues	Ribonucleoside 3'-phosphates	Unclassified	C01368	52.2	65	M-H, 2M-H	C9H13N2O9P	-0.169681	1039.62	1120.47	1109.61	1109.94	1110.8	1145.33	221.372	235.249	1165.8	2006.57	396.266	1800.51	3600.81	333.391	185.361	400.86	662.103	1756.05	887.155	922.889	718.673	814.413	1060.86	1137.59
10.44_195.1013m/z	195.101	10.4407	pos	Butylparaben	HMDB0032575	Benzenoids	Benzene and substituted derivatives	Benzoic acids and derivatives		52.2	66.2	M+H	C11H14O3	-1.58619	179.435	179.469	181.611	172.693	171.776	174.601	247.224	182.163	162.355	173.836	200.816	192.755	138.169	234.505	177.901	317.587	195.229	184.528	182.16	201.315	240.08	195.756	188.364	187.541
5.31_173.0823m/z	173.082	5.31492	neg	2-Propylglutaric acid	HMDB0060684	Lipids and lipid-like molecules	Fatty Acyls	Fatty acids and conjugates	C16658	52.2	65.1	M-H	C8H14O4	2.22732	432.736	436.29	439.324	438.058	433.327	443.025	358.377	310.103	343.427	584.22	475.283	465.551	387.67	506.771	654.652	385.363	470.094	580.345	473.281	301.934	464.767	530.437	538.152	430.322
1.25_130.0858m/z	130.086	1.25417	pos	Pipecolic acid	HMDB0000070	Organic acids and derivatives	Carboxylic acids and derivatives	Amino acids, peptides, and analogues	C00408	52.1	66.2	M+H	C6H11NO2	-3.67303	1401.32	1322.59	1249.36	1333.29	1387.98	1340.93	157.106	5942.66	1651.6	217.469	103.45	306.543	6566.9	272.609	226.305	333.163	293.66	1517.07	2875.9	2267.66	675.229	302.97	118.214	1143.51
1.29_124.0391m/z	124.039	1.285	pos	Picolinic acid	HMDB0002243	Organoheterocyclic compounds	Pyridines and derivatives	Pyridinecarboxylic acids and derivatives	C10164	52.1	63.8	M+H	C6H5NO2	-1.707	1759.36	1761.49	1552.77	1680.3	1746.85	1620.63	435.518	2587.39	1366.44	1405.82	2343.84	1306.28	1661.14	2202.31	1794.5	2204.03	2280.08	1462.81	2093.93	2157.51	2224.73	1021.52	1456.38	1429.5
8.09_229.1455m/z	229.146	8.09322	neg	Dodecanedioic acid	HMDB0000623	Lipids and lipid-like molecules	Fatty Acyls	Fatty acids and conjugates	C02678	52.1	66.3	M-H	C12H22O4	4.38411	1550.73	1628.92	1600.75	1668.53	1583.86	1713.03	349.377	1751.37	2359.08	2348	1365.69	1562.85	1307.89	1796	2644.46	1088.25	1470.13	2299.64	2758.33	1316.97	2060.27	1719.67	2156.48	1380.31
0.85_111.0427n	112.05	0.851033	pos	Cytosine	HMDB0000630	Organoheterocyclic compounds	Diazines	Pyrimidines and pyrimidine derivatives	C00380	52	66.9	M+H, M+Na	C4H5N3O	-4.91717	268.438	257.866	255.516	260.699	264.088	257.775	130.61	71.37	27.5599	216.976	52.206	328.232	103.048	554.672	370.382	271.8	1075.76	120.171	261.181	344.092	737.879	284.904	474.367	69.4634
0.90_404.0241m/z	404.024	0.895867	pos	CDP	HMDB0001546	Nucleosides, nucleotides, and analogues	Pyrimidine nucleotides	Pyrimidine ribonucleotides	C00112	51.9	74.3	M+H	C9H15N3O11P2	-3.41295	40.3705	41.562	39.3365	45.2352	43.9968	44.2051	31.0252	20.9886	8.90359	53.6171	0.808177	87.9028	6.2748	42.9182	47.0139	61.5372	23.3918	85.43	26.7023	49.3469	101.342	61.9867	44.9386	102.397
0.90_105.0191m/z	105.019	0.904233	neg	Glyceric acid	HMDB0000139	Organic oxygen compounds	Organooxygen compounds	Carbohydrates and carbohydrate conjugates	C00258	51.8	63.1	M-H	C3H6O4	-1.87592	126.139	102.89	113.132	143.559	127.21	127.109	65.0474	148.809	71.7976	113.908	86.0033	143.305	172.586	103.063	111.696	164.983	141.397	148.85	143.034	169.243	126.062	111.642	116.365	157.755
2.75_259.0917m/z	259.092	2.75355	pos	3-Methyluridine	HMDB0004813	Nucleosides, nucleotides, and analogues	Pyrimidine nucleosides	Unclassified		51.8	63.9	M+H	C10H14N2O6	-2.81859	50.7385	55.056	52.798	52.7864	51.3659	53.3235	2.1549	55.7448	11.4125	42.5396	22.5668	70.569	0.639121	50.0801	0.327448	7.73447e-07	60.5971	40.3399	0.212978	58.5963	59.0633	21.2951	44.1475	74.0255
0.83_225.0610m/z	225.061	0.826917	neg	Allose	HMDB0001151	Organic oxygen compounds	Organooxygen compounds	Carbohydrates and carbohydrate conjugates	C01487	51.7	68.2	M+FA-H	C6H12O6	-3.06612	72.1963	78.1914	84.4335	64.8839	75.6211	82.3686	14.6924	117.588	56.307	58.1363	96.0343	92.2156	102.85	74.6427	87.6947	92.11	107.891	69.2124	50.8141	77.4241	71.2826	40.5797	70.4695	43.7363
0.87_386.1292m/z	386.129	0.8659	neg	Lactosamine	HMDB0006591	Lipids and lipid-like molecules	Fatty Acyls	Fatty acyl glycosides	C00203	51.7	77.3	M+FA-H	C12H23NO10	-3.41939	107.968	108.099	104.693	103.996	100.821	102.178	7.73447e-07	281.285	32.7279	45.9892	159.591	74.6194	147.013	64.7253	56.9926	10.7258	101.352	7.73447e-07	26.1289	64.3816	57.7922	12.2522	33.1231	11.0722
2.50_251.1018n	252.109	2.50475	pos	Deoxyadenosine	HMDB0000101	Nucleosides, nucleotides, and analogues	Purine nucleosides	Purine 2'-deoxyribonucleosides	C00559	51.7	61.2	M+H, M+Na	C10H13N5O3	-0.0670267	2633.72	2715.98	2618.16	2600.34	2666.12	2555.58	246.04	4497.27	416.324	383.005	2539.96	3885.45	1990.46	5523.23	4748.6	7771.37	4127.72	1800.26	3101.61	6295.48	4005.37	1928.74	3808.59	1595.12
1.19_118.0857m/z	118.086	1.1945	pos	5-Aminopentanoic acid	HMDB0003355	Organic acids and derivatives	Carboxylic acids and derivatives	Amino acids, peptides, and analogues	C00431	51.6	64.6	M+H	C5H11NO2	-4.71454	641.301	662.075	617.131	614.439	637.47	654.754	301.035	1041.5	355.772	474.66	575.016	798.739	1490.91	562.898	481.028	692.529	558.716	507.46	799.065	719.594	665.879	416.368	539.951	698.606
4.84_180.0647m/z	180.065	4.84423	pos	Hippuric acid	HMDB0000714	Benzenoids	Benzene and substituted derivatives	Benzoic acids and derivatives	C01586	51.6	66.9	M+H	C9H9NO3	-4.68732	35.5721	33.5871	33.8012	31.6821	34.4172	35.7807	31.139	5.91036	48.8213	27.5741	35.8622	38.5896	17.8445	30.886	20.9022	5.02197	66.1332	20.7825	20.1761	17.9161	16.067	48.3245	6.3139	22.0755
0.94_187.1087m/z	187.109	0.9424	neg	N-Alpha-acetyllysine	HMDB0000446	Organic acids and derivatives	Carboxylic acids and derivatives	Amino acids, peptides, and analogues	C12989	51.5	63.1	M-H	C8H16N2O3	-0.614736	49.6335	61.0183	47.2866	50.3846	51.1151	45.0034	9.48299	58.8987	38.0467	47.7999	30.6121	72.2218	27.8604	54.1664	22.9369	26.6408	58.8976	57.8418	79.1628	30.1043	106.435	69.6292	43.0744	79.1211
3.99_161.0479n	206.046	3.99035	neg	Quinoline-4,8-diol	HMDB0060289	Organoheterocyclic compounds	Quinolines and derivatives	Quinolones and derivatives	C05637	51.5	61.5	M-H, M+FA-H	C9H7NO2	1.26037	280.414	349.531	337.57	349.77	291.381	322.45	366.872	275.857	308.46	494.942	340.699	230.146	246.278	224.712	190.938	179.539	430.261	246.113	386.513	601.409	36.3393	259.737	630.304	266.97
0.81_261.0365m/z	261.037	0.8062	pos	Ethyl glucuronide	HMDB0010325	Organic oxygen compounds	Organooxygen compounds	Carbohydrates and carbohydrate conjugates		51.4	65.3	M+K	C8H14O7	-2.54043	390.487	393.955	394.157	401.249	393.531	378.348	105.373	521.387	450.993	382.494	774.896	420.905	207.53	509.545	377.237	813.43	368.406	241.927	125.952	369.803	304.613	233.341	298.15	278.719
5.30_175.1099m/z	175.11	5.29937	pos	Geranial	HMDB0035078	Lipids and lipid-like molecules	Prenol lipids	Monoterpenoids	C01499	51.4	62.8	M+Na	C10H16O	3.67881	14.4267	13.9211	14.5928	12.2505	16.2482	15.0562	20.8707	10.7278	17.8349	18.4673	15.4853	14.4185	9.85849	15.594	15.853	12.4932	15.3922	14.8926	14.6221	15.8949	15.443	16.5893	11.355	9.84628
0.81_147.0528n	148.06	0.8062	pos	L-Glutamic acid	HMDB0000148	Organic acids and derivatives	Carboxylic acids and derivatives	Amino acids, peptides, and analogues	C00025	51.3	60.5	M+H, M+Na, M+K, M+H-H2O	C5H9NO4	-2.23317	2347.43	2321.04	2261.07	2302.47	2363.2	2237.35	532.997	3815.07	902.038	1456.51	1689.94	2636	4606.96	2310.66	1782.82	3350.85	2160.48	1854.02	2932.32	3059.27	3240.45	1219.66	1823.98	2652.12
0.87_179.0561m/z	179.056	0.8659	neg	D-Glucose	HMDB0000122	Organic oxygen compounds	Organooxygen compounds	Carbohydrates and carbohydrate conjugates	C00221	51.3	58.7	M-H	C6H12O6	-0.22837	556.454	633.293	612.967	616.022	593.62	603.226	297.649	1016.41	683.15	606.767	896.451	557.105	1006.84	626.153	526.829	972.717	732.492	477.711	244.639	328.57	331.119	298.564	387.03	449.487
1.25_174.0409m/z	174.041	1.25005	neg	Pyroglutamic acid	HMDB0000267	Organic acids and derivatives	Carboxylic acids and derivatives	Amino acids, peptides, and analogues	C01879	51.3	58.5	M+FA-H	C5H7NO3	1.05466	134.611	147.592	129.3	134.718	134.197	131.298	50.2757	219.602	40.0651	58.4324	153.649	140.401	188.974	138.611	110.295	194.608	175.793	109.708	226.713	154.259	212.195	116.724	164.994	144.093
2.35_312.0950m/z	312.095	2.34813	neg	Adenosine	HMDB0000050	Nucleosides, nucleotides, and analogues	Purine nucleosides	Unclassified	C00212	51.3	57.3	M+FA-H	C10H13N5O4	0.0151381	171.93	183.584	167.735	199.957	201.648	215.467	19.3523	113.165	650.18	147.2	44.7899	74.9443	469.246	28.8691	23.9519	37.3508	52.8231	328.625	289.779	316.636	11.595	46.209	128.769	40.3151
4.76_151.0398m/z	151.04	4.75878	neg	3-Hydroxyphenylacetic acid	HMDB0000440	Benzenoids	Phenols	1-hydroxy-4-unsubstituted benzenoids	C05593	51.3	61.7	M-H	C8H8O3	-1.60284	46.2859	53.3656	50.2735	50.599	48.3746	47.8761	49.8395	48.3107	32.6334	63.165	32.321	49.568	67.9685	45.1405	43.0539	49.9353	51.4287	73.2941	63.8067	64.9903	45.0817	45.4624	38.2355	50.1198
0.96_155.0808m/z	155.081	0.956533	pos	Prolylglycine	HMDB0011178	Organic acids and derivatives	Carboxylic acids and derivatives	Amino acids, peptides, and analogues		51.1	66.8	M+H-H2O	C7H12N2O3	-3.82525	354.737	342.445	358.911	363.963	360.665	354.441	244.214	418.491	408.967	367.236	380.085	370.244	177.338	344.337	307.475	372.333	298.784	617.823	439.522	358.909	642.466	279.449	142.384	363.624
4.36_207.0298m/z	207.03	4.35582	neg	Umbelliferone	HMDB0029865	Phenylpropanoids and polyketides	Coumarins and derivatives	Hydroxycoumarins	C09315	51.1	66.2	M+FA-H	C9H6O3	-0.817877	3.60782	4.72076	3.92609	4.72261	5.70385	4.42498	2.02997	2.52638	7.73447e-07	2.2851	7.47957	11.2052	4.26846	8.47657	10.3671	1.84084	5.36548	4.57287	10.4385	6.81295	1.15673	2.5016	8.56451	4.70674
4.83_181.0489m/z	181.049	4.8284	pos	4-Hydroxyphenylpyruvic acid	HMDB0000707	Benzenoids	Benzene and substituted derivatives	Phenylpyruvic acid derivatives	C01179	51.1	61.7	M+H	C9H8O4	-3.34112	10.8308	10.5656	11.1769	9.58935	11.2226	11.6755	2.36445	0.00599749	2.40304	2.71274	2.66971	40.98	2.76745	13.8406	27.9253	2.40566	6.14931	24.8625	13.5216	0.518206	9.47247	12.313	18.8584	4.82243
1.26_211.0011m/z	211.001	1.2632	neg	Beta-L-arabinose 1-phosphate	HMDB0012195	Organic acids and derivatives	Organic phosphoric acids and derivatives	Phosphate esters	C03906	51	60.7	M-H2O-H	C5H11O8P	-0.989255	92.42	105.501	105.129	79.4978	98.2711	95.9356	65.0403	19.8406	395.61	140.912	15.2434	90.7614	174.584	33.5323	14.2516	33.6757	44.0751	127.373	88.5136	129.176	40.6236	55.0152	74.6825	43.8198
3.77_261.1446m/z	261.145	3.76798	pos	gamma-Glutamylisoleucine	HMDB0011170	Organic acids and derivatives	Carboxylic acids and derivatives	Amino acids, peptides, and analogues		51	68.6	M+H	C11H20N2O5	0.270161	11.6616	12.2984	11.7757	12.3572	12.0322	12.112	23.8974	5.3474	10.7515	6.23201	19.8218	11.0443	12.7144	11.3233	11.1983	7.36731	14.3605	12.1628	13.7191	13.0545	5.8417	16.9048	16.2784	6.69603
4.29_210.0402m/z	210.04	4.29232	neg	4-Pyridoxolactone	HMDB0003454	Organoheterocyclic compounds	Pyridines and derivatives	Pyridinecarboxylic acids and derivatives	C00971	51	67.5	M+FA-H	C8H7NO3	-3.42792	8.70904	9.57255	9.38109	8.81481	15.4084	8.77482	13.0759	3.30429	11.4066	6.82817	18.8256	10.4253	6.16966	9.88319	14.7481	11.3902	15.6767	17.3424	29.3537	18.1445	14.0252	8.8421	30.3849	7.18257
6.10_265.1431m/z	265.143	6.09815	pos	(S)-Abscisic acid	HMDB0035140	Lipids and lipid-like molecules	Prenol lipids	Sesquiterpenoids	C06082	51	61.7	M+H	C15H20O4	-1.2089	13.8594	13.8851	13.7482	12.8305	13.4068	15.9145	19.6657	11.6735	17.3875	22.615	14.155	7.81169	15.1665	10.2549	16.1267	7.46171	11.8877	14.6883	13.7696	25.3446	4.86454	12.294	10.6605	14.7993
2.17_173.0930m/z	173.093	2.17148	neg	Glycyl-Valine	HMDB0028854	Organic acids and derivatives	Carboxylic acids and derivatives	Amino acids, peptides, and analogues		50.9	64	M-H	C7H14N2O3	-0.76576	21.2561	29.0847	17.5278	26.3681	35.5194	34.0105	6.15984	23.7039	21.5931	14.0265	15.6433	29.5356	47.3398	32.414	18.8583	40.9511	40.2742	27.0925	40.161	26.4179	43.3301	39.4137	27.0149	15.9135
4.32_162.0561m/z	162.056	4.31782	neg	Beta-Tyrosine	HMDB0003831	Organic acids and derivatives	Carboxylic acids and derivatives	Amino acids, peptides, and analogues	C04368	50.7	56.7	M-H2O-H	C9H11NO3	0.426585	322.679	361.617	367.602	369.909	321.309	334.648	461.704	340.163	308.982	366.228	371.775	399.175	246.487	421.851	366.793	588.821	413.629	409.801	303.442	349.975	448.631	435.648	428.163	256.215
5.05_192.0646m/z	192.065	5.04805	pos	Hydroxyphenylacetylglycine	HMDB0000735	Organic acids and derivatives	Carboxylic acids and derivatives	Amino acids, peptides, and analogues	C05596	50.7	60.5	M+H-H2O	C10H11NO4	-4.41097	120.551	119.41	119.181	120.447	117.847	115.719	261.955	139.7	314.825	110.76	105.729	61.4073	170.651	64.3033	31.5961	96.7096	84.2918	43.1043	94.1146	942.193	39.1746	45.9258	24.1176	47.9745
4.76_203.0923m/z	203.092	4.75878	neg	cis-4-Hydroxycyclohexylacetic acid	HMDB0000451	Organic oxygen compounds	Organooxygen compounds	Alcohols and polyols		50.6	63.5	M+FA-H	C8H14O3	-1.30159	5.38519	7.73151	6.27083	9.08626	4.36948	5.46146	5.83788	4.49931	22.0545	12.9174	15.556	6.92304	4.76915	11.7485	4.31155	7.85449	10.356	5.32046	7.70308	4.29652	2.11573	6.80316	4.52547	7.48808
4.77_159.0664m/z	159.066	4.77145	neg	3-Methyladipic acid	HMDB0000555	Lipids and lipid-like molecules	Fatty Acyls	Fatty acids and conjugates		50.6	56.1	M-H	C7H12O4	0.507351	189.233	191.6	189.751	196.084	198.346	198.124	294.427	65.9666	62.4693	152.908	220.829	270.986	207.828	244.431	301.755	173.232	255.941	281.486	281.129	82.1136	227.514	269.296	254.196	127.249
4.97_151.0398m/z	151.04	4.9736	neg	Ortho-Hydroxyphenylacetic acid	HMDB0000669	Benzenoids	Benzene and substituted derivatives	Phenylacetic acids	C05852	50.6	63.5	M-H	C8H8O3	-2.0853	10.0101	10.9458	9.69602	12.6952	10.9949	13.6216	9.76227	15.4575	17.4279	14.9393	5.32753	6.25666	13.2612	6.46421	7.64041	8.41537	7.55543	14.5527	9.50627	27.732	10.9481	10.1208	7.2636	11.4555
2.56_348.0699m/z	348.07	2.56357	pos	Adenosine monophosphate	HMDB0000045	Nucleosides, nucleotides, and analogues	Purine nucleotides	Purine ribonucleotides	C00020	50.4	54.4	M+H	C10H14N5O7P	-1.27308	17.7627	16.8054	20.6931	15.5179	11.5978	18.8536	13.0286	4.28587	26.8906	21.6867	15.2277	25.1183	2785.2	9.61213	6.99166	14.6644	15.8636	31.7385	18.9577	10.8605	6.54161	14.2231	23.102	28.07
4.33_203.0924m/z	203.092	4.33065	neg	2-n-Propyl-4-oxopentanoic acid	HMDB0060683	Organic acids and derivatives	Keto acids and derivatives	Gamma-keto acids and derivatives	C16655	50.4	61.2	M+FA-H	C8H14O3	-0.601319	38.5333	67.1883	69.4214	55.4309	56.327	38.6276	80.6838	8.45159	15.9015	58.4965	60.7567	8.56918	72.705	77.7092	71.5584	9.12395	12.4181	73.7825	37.2927	5.76684	1.12299	111.558	66.3443	30.547
0.98_134.0211n	133.014	0.9814	neg	L-Malic acid	HMDB0000156	Organic acids and derivatives	Hydroxy acids and derivatives	Beta hydroxy acids and derivatives	C00149	50.3	57.4	M-H2O-H, M-H	C4H6O5	-2.98569	637.922	692.641	805.04	906.189	698.696	725.821	107.575	1239.05	118.627	446.369	249.487	618.749	1206.59	742.846	757.675	1220.27	569.32	522.336	715.587	1151.22	1215.85	502.062	644.908	816.259
5.66_185.0818m/z	185.082	5.65688	neg	2-Propyl-2,4-pentadienoic acid	HMDB0060682	Lipids and lipid-like molecules	Fatty Acyls	Fatty acids and conjugates	C16656	50.3	53.5	M+FA-H	C8H12O2	-0.718093	94.9655	101.367	103.35	97.7566	95.7856	98.2956	60.7552	48.0366	180.41	225.745	95.8451	66.5008	124.546	100.659	142.598	39.3469	106.184	137.869	83.4872	32.7674	47.5019	188.959	116.384	126.592
0.87_244.1650m/z	244.165	0.8662	pos	Lysyl-Proline	HMDB0028959	Organic acids and derivatives	Carboxylic acids and derivatives	Amino acids, peptides, and analogues		50.2	55.7	M+H	C11H21N3O3	-2.29547	34.8372	40.8336	38.1874	32.5113	37.2994	35.7172	10.5538	21.2326	134.246	7.22996	737.763	10.6908	22.3755	13.3645	23.1224	5.28145	10.4863	8.04813	8.72917	22.3885	11.0577	2.09057	22.641	7.92099
1.25_202.0954n	220.117	1.25417	pos	Serylproline	HMDB0029047	Organic acids and derivatives	Carboxylic acids and derivatives	Amino acids, peptides, and analogues		50.2	56.7	M+H, M+NH4	C8H14N2O4	0.163552	33.0148	37.0748	36.2923	37.8295	36.6114	37.2005	34.3637	18.8375	49.0176	37.411	132.622	42.779	27.0581	33.0573	46.9909	25.1256	27.0421	50.9006	33.9531	21.061	47.7379	44.5782	48.4999	28.4891
4.53_137.0246m/z	137.025	4.53213	neg	Gentisate aldehyde	HMDB0004062	Organic oxygen compounds	Organooxygen compounds	Carbonyl compounds	C05585	50.2	60.9	M-H	C7H6O3	1.32098	16.2617	21.8542	29.9417	17.5116	40.4591	32.3022	68.0582	15.488	18.992	30.1425	17.6378	30.3723	17.452	28.7399	18.7267	17.3208	16.8496	33.4027	25.7753	45.4476	39.6477	19.1702	28.7358	27.2065
4.28_259.1293m/z	259.129	4.27965	neg	gamma-Glutamylleucine	HMDB0011171	Organic acids and derivatives	Carboxylic acids and derivatives	Amino acids, peptides, and analogues		50.1	59.2	M-H	C11H20N2O5	-2.37119	63.8234	61.1696	65.038	66.3362	75.7885	69.5046	0.965657	69.6422	36.7594	57.9017	38.4896	65.2272	86.4085	92.6874	64.2398	153.829	73.6463	50.9305	98.2104	176.7	44.9897	58.3404	96.2653	45.0168
4.12_105.0693m/z	105.069	4.1178	pos	2-Phenylethanol	HMDB0033944	Benzenoids	Benzene and substituted derivatives	Unclassified	C05853	50	55.8	M+H-H2O	C8H10O	-4.54343	382.219	370.195	370.36	385.312	380.058	368.949	108.991	700.452	100.441	172.881	195.149	531.671	1178.36	365.872	557.099	227.862	341.426	174.71	336.446	392.928	397.407	345.873	664.694	87.0676
5.03_161.0475n	162.055	5.0324	pos	2-Indolecarboxylic acid	HMDB0002285	Organoheterocyclic compounds	Indoles and derivatives	Indolecarboxylic acids and derivatives		50	52.2	M+H, M+Na, M+H-H2O	C9H7NO2	-1.13127	2447.14	2399.36	2400.21	2463.7	2392.66	2510	5569.06	3934.04	3135.5	2244.59	5363.53	2218.03	2265.8	2788.35	2230.85	3376.06	3191.15	1214.05	2420	2391.56	1671.4	1463.89	1536.92	1201.33
1.25_149.0505n	150.058	1.25417	pos	L-Methionine	HMDB0000696	Organic acids and derivatives	Carboxylic acids and derivatives	Amino acids, peptides, and analogues	C00073	49.9	58.4	M+H, M+NH4	C5H11NO2S	-3.41156	462.77	415.993	378.326	407.828	452.276	420.399	58.039	665.032	219.823	281.635	447.933	461.514	813.114	354.97	272.8	464.102	360.368	359.959	481.792	442.122	506.919	222.553	285.812	549.493
5.76_165.0555m/z	165.056	5.75805	neg	3-(3-Hydroxyphenyl)propanoic acid	HMDB0000375	Phenylpropanoids and polyketides	Phenylpropanoic acids	Unclassified	C11457	49.9	54.8	M-H	C9H10O3	-1.22149	26.3487	27.4631	28.5224	31.6657	30.8247	31.5659	39.3673	21.6411	50.7114	48.5951	31.3997	16.9878	24.7673	27.512	26.7101	11.1353	23.2633	25.5904	25.1185	22.0748	11.6091	49.6997	32.5381	66.4662
6.86_190.0853m/z	190.085	6.8646	pos	N-Acetyl-L-phenylalanine	HMDB0000512	Organic acids and derivatives	Carboxylic acids and derivatives	Amino acids, peptides, and analogues	C03519	49.9	57.1	M+H-H2O	C11H13NO3	-4.75092	74.8851	71.95	83.5075	73.4064	80.2372	70.8871	46.5181	34.7766	321.905	96.3208	52.9175	33.3993	95.4285	100.251	184.665	43.172	44.9917	38.4004	98.0618	29.267	168.273	47.386	57.4634	35.7344
1.50_136.0385n	137.046	1.50482	pos	Hypoxanthine	HMDB0000157	Organoheterocyclic compounds	Imidazopyrimidines	Purines and purine derivatives	C00262	49.7	49.8	M+H, M+K, M+Na, M+H-H2O	C5H4N4O	-0.18593	15557.9	16159.3	15533.5	15658.2	16117	15655.8	1095.97	22289.2	10350.6	12505.7	12533.9	18602.3	22586.3	13649.1	11866.1	13732.3	17149.2	20103.1	17968.7	14028.3	19828.8	10805.7	9516.08	25067.1
3.33_276.1072m/z	276.107	3.33352	pos	N-Acetylmuramate	HMDB0060493	Organic oxygen compounds	Organooxygen compounds	Carbohydrates and carbohydrate conjugates	C02713	49.7	51.7	M+H-H2O	C11H19NO8	-2.08451	221.111	224.571	212.213	219.212	236.414	217.75	49.4689	417.598	76.4196	117.982	294.076	197.315	388.426	285.305	327.654	306.392	266.774	170.28	460.925	314.861	277.1	90.2294	291.721	127.552
0.87_281.0875m/z	281.087	0.8659	neg	Xylobiose	HMDB0029894	Organic oxygen compounds	Organooxygen compounds	Carbohydrates and carbohydrate conjugates	C01630	49.6	54.5	M-H	C10H18O9	-1.17147	199.876	199.618	190.617	192.682	183.213	195.073	149.98	286.926	328.938	219.047	273.12	93.7473	338.467	198.081	137.126	342.213	187.456	155.619	18.2088	37.6771	24.8761	57.6804	115.988	122.101
5.86_201.0221m/z	201.022	5.85905	neg	4-ethylphenylsulfate	HMDB0062551	Organic acids and derivatives	Organic sulfuric acids and derivatives	Arylsulfates		49.6	60.8	M-H	C8H10O4S	-2.78123	9.25893	9.86925	8.70753	7.36767	9.95821	12.9554	40.3416	2.70016	2.24827	3.07849	7.73447e-07	7.73447e-07	30.6596	0.905604	2.7569	7.73447e-07	0.0194789	0.135079	0.291292	0.0194751	0.00734629	30.7249	7.73447e-07	0.861815
5.24_172.0974m/z	172.097	5.23908	neg	N-Acetylleucine	HMDB0011756	Organic acids and derivatives	Carboxylic acids and derivatives	Amino acids, peptides, and analogues	C02710	49.5	59.9	M-H	C8H15NO3	-3.00727	13.4453	18.3888	19.4808	13.2521	15.1306	18.9526	1.24795	26.7185	10.0945	10.4012	7.47168	23.1442	31.4085	16.8033	8.02374	10.3965	16.1764	10.9492	26.8918	8.80572	18.9472	11.5461	7.8204	17.736
5.60_193.1213m/z	193.121	5.59502	pos	Jasmonic acid	HMDB0032797	Lipids and lipid-like molecules	Fatty Acyls	Lineolic acids and derivatives	C08491	49.5	65.8	M+H-H2O	C12H18O3	-4.7624	12.7025	10.6949	10.8325	12.0909	12.2275	10.9109	8.19245	7.37725	8.76609	12.5936	9.04444	13.1359	9.27306	12.7699	18.3471	9.55837	13.3918	14.2819	11.9903	7.92471	9.94309	13.7702	15.7734	14.2618
13.35_315.2519m/z	315.252	13.3484	pos	12,13-DHOME	HMDB0004705	Lipids and lipid-like molecules	Fatty Acyls	Fatty acids and conjugates	C14829	49.4	63	M+H	C18H34O4	-3.34642	14.2829	16.3821	15.7818	14.7809	14.4189	15.1157	15.606	14.0681	11.0545	19.1175	12.0777	17.0681	12.2516	16.8461	13.0222	22.052	16.1659	14.9134	11.0837	13.7007	15.3252	14.1208	12.9471	12.8279
0.90_220.0822m/z	220.082	0.904233	neg	N-Acetyl-D-glucosamine	HMDB0000215	Organic oxygen compounds	Organooxygen compounds	Carbohydrates and carbohydrate conjugates	C00140	49.3	56.2	M-H	C8H15NO6	-2.04887	62.7591	70.4887	59.9619	61.9052	62.8895	62.2623	45.3446	81.2742	36.5905	44.0398	61.8483	60.4219	62.7079	61.1018	92.4714	65.0784	73.4484	55.9752	79.2315	81.3309	83.0897	61.3704	80.0569	44.0968
4.31_219.0873m/z	219.087	4.305	neg	Suberic acid	HMDB0000893	Lipids and lipid-like molecules	Fatty Acyls	Fatty acids and conjugates	C08278	49.3	56.5	M+FA-H	C8H14O4	-0.838524	7.27911	6.94447	8.16059	7.30109	8.6522	7.6285	9.1017	8.44223	8.09755	7.80341	9.34054	12.0934	6.81979	8.63994	7.96108	14.3983	8.17956	8.23787	7.18095	7.57043	9.10825	11.2707	7.59972	5.27311
4.82_242.0119m/z	242.012	4.82195	neg	2-Methoxyacetaminophen sulfate	HMDB0062550	Organic acids and derivatives	Organic sulfuric acids and derivatives	Arylsulfates		49.3	59.2	M-H2O-H	C9H11NO6S	-3.59387	4.69908	4.81974	6.35846	3.20467	4.18691	3.42848	12.1384	7.73447e-07	7.73447e-07	7.73447e-07	7.73447e-07	7.73447e-07	13.2545	7.73447e-07	7.73447e-07	7.73447e-07	7.73447e-07	7.73447e-07	7.73447e-07	7.73447e-07	7.73447e-07	6.89629	7.73447e-07	7.73447e-07
4.85_178.0509m/z	178.051	4.84728	neg	Mandelonitrile	HMDB0060486	Benzenoids	Benzene and substituted derivatives	Unclassified	C00561	49.3	48	M+FA-H	C8H7NO	-0.622389	112.888	90.0151	91.7644	108.444	102.844	112.961	99.5778	24.069	58.1135	45.94	51.4269	33.4578	123.486	38.6144	16.3951	3.87673	65.9333	14.5168	21.3438	16.2966	19.8208	169.886	2.66688	30.2468
11.42_163.0748m/z	163.075	11.4231	pos	Propylparaben	HMDB0032574	Benzenoids	Benzene and substituted derivatives	Benzoic acids and derivatives		49.2	52.4	M+H-H2O	C10H12O3	-3.10507	1820.43	1691.46	1638.78	1780.22	1699.15	1683.79	2044.95	1633.74	1630.42	1767.79	1964.67	2031.98	1581.78	2185.31	1833.25	2838.15	1830.55	1832.81	1634.95	1852.11	2149.61	1793.07	1744.79	1732.5
10.63_285.2074m/z	285.207	10.6332	neg	Hexadecanedioic acid	HMDB0000672	Lipids and lipid-like molecules	Fatty Acyls	Fatty acids and conjugates	C19615	49.1	51.1	M-H	C16H30O4	1.09712	107.564	132.044	114.75	137.484	127.926	129.591	171.721	86.0361	108.792	157.44	50.6878	172.823	125.503	220.117	202.43	79.792	238.153	160.599	187.75	49.0714	103.782	223.053	370.41	211.543
2.19_175.1071m/z	175.107	2.1901	pos	Valyl-Glycine	HMDB0029127	Organic acids and derivatives	Carboxylic acids and derivatives	Amino acids, peptides, and analogues		49.1	50.5	M+H	C7H14N2O3	-3.64066	34.3098	32.4224	32.7817	35.2771	35.1503	30.6436	17.6713	32.5561	32.0409	17.7688	36.2734	44.6908	49.3357	34.2307	27.6034	25.0586	43.2459	36.7338	32.0698	22.1504	33.5666	34.8479	34.158	24.4915
2.47_182.0456m/z	182.046	2.47412	neg	Trigonelline	HMDB0000875	Alkaloids and derivatives	Unclassified	Unclassified	C01004	49.1	50.7	M+FA-H	C7H7NO2	-1.71969	55.7335	70.4971	65.4639	57.9122	68.5358	61.6878	72.5953	72.304	74.466	71.7917	59.3783	59.9606	3.81574	60.7997	58.1357	47.4359	66.6215	36.7799	78.545	91.6227	61.32	54.946	52.1957	53.4918
5.90_245.1394m/z	245.139	5.8972	neg	3-Hydroxydodecanedioic acid	HMDB0000413	Organic acids and derivatives	Hydroxy acids and derivatives	Medium-chain hydroxy acids and derivatives		49.1	49.2	M-H	C12H22O5	-0.0726861	138.657	109.468	115.72	136.333	124.28	134.978	215.128	189.218	555.335	281.922	135.141	37.2627	158.734	82.1148	63.1901	75.0526	72.0611	82.1699	130.823	144.382	52.4857	73.1297	87.1434	196.002
7.00_133.0641m/z	133.064	7.00392	pos	Hydrocinnamic acid	HMDB0000764	Phenylpropanoids and polyketides	Phenylpropanoic acids	Unclassified	C05629	49.1	52.7	M+H-H2O	C9H10O2	-4.92701	150.536	155.302	146.565	139.638	143.985	129.501	167.382	159.434	235.654	152.427	222.586	141.015	94.3002	155.455	173.29	141.385	174.009	149.097	151.483	128.84	154.728	124.153	200.467	159.93
7.66_297.1137m/z	297.114	7.66375	neg	Enterolactone	HMDB0006101	Lignans, neolignans and related compounds	Furanoid lignans	Tetrahydrofuran lignans	C18165	49.1	49.6	M-H	C18H18O4	1.51149	548.025	589.239	588.674	591.292	575.998	588.598	811.235	1319.47	582.061	647.255	359.977	274.167	1301.79	433.498	312.844	350.671	724.399	198.04	714.565	1284.84	584.452	428.31	173.116	871.659
5.11_190.0510m/z	190.051	5.11243	neg	5-Phenyl-1,3-oxazinane-2,4-dione	HMDB0060400	Benzenoids	Benzene and substituted derivatives	Unclassified	C16596	49	49.8	M-H	C10H9NO3	0.379394	96.0777	109.68	114.87	110.414	120.492	113.454	79.2209	103.349	122.669	205.813	84.8976	63.7428	126.277	61.2713	26.4585	54.0281	85.1487	79.9473	50.8036	1029.24	67.2512	56.9451	39.7432	49.0008
0.76_188.1750m/z	188.175	0.7612	pos	N8-Acetylspermidine	HMDB0002189	Organic acids and derivatives	Carboximidic acids and derivatives	Carboximidic acids	C01029	48.9	59.9	M+H	C9H21N3O	-4.13458	54.6138	48.4759	48.661	50.8815	56.0147	54.0572	57.2416	31.0565	22.4826	34.2318	104.192	56.6599	20.6276	90.7703	101.616	61.0879	58.7267	28.7916	84.9057	43.5669	82.3655	70.2483	97.6285	9.67168
1.25_172.0845n	171.077	1.25005	neg	Glycylproline	HMDB0000721	Organic acids and derivatives	Carboxylic acids and derivatives	Amino acids, peptides, and analogues		48.9	52.3	M-H, M+FA-H	C7H12N2O3	-1.89132	18.4679	18.6477	19.7874	17.6417	19.2189	17.2606	0.770231	25.8317	2.98682	12.5756	7.51156	22.9446	32.108	23.5549	20.1618	28.0387	20.5807	15.7787	23.3368	24.0949	20.5873	14.2102	23.4006	12.3304
2.37_282.0843m/z	282.084	2.37347	neg	Biopterin	HMDB0000468	Organoheterocyclic compounds	Pteridines and derivatives	Pterins and derivatives	C06313	48.8	47.8	M+FA-H	C9H11N5O3	-0.455599	178.015	187.894	193.718	206.259	193.263	218.311	266.367	120.623	1135.34	159.05	144.337	173.45	1.06409	84.5549	54.1533	158.773	239.799	142.946	167.176	201.984	56.1877	101.991	132.4	176.794
5.64_186.1132m/z	186.113	5.64422	neg	(±)-Pelletierine	HMDB0030325	Organoheterocyclic compounds	Piperidines	Unclassified	C06182	48.8	55.3	M+FA-H	C8H15NO	-2.80112	21.5201	21.4092	15.1239	21.4515	25.3094	18.7929	2.95877	28.3517	27.3188	23.2095	18.1811	36.8767	35.984	10.8419	11.2681	9.17696	26.3236	5.55637	39.3519	21.3113	14.0673	4.29147	5.78467	18.7226
6.14_174.0552m/z	174.055	6.13702	neg	Indoleacetic acid	HMDB0000197	Organoheterocyclic compounds	Indoles and derivatives	Indolyl carboxylic acids and derivatives	C00954	48.8	60.5	M-H	C10H9NO2	-4.85417	9.26995	5.73935	10.4293	5.59001	6.7196	6.97402	3.28561	12.9162	17.4996	12.2527	7.73447e-07	7.6053	23.1602	3.45352	2.89416	1.73887	6.51561	5.97913	9.32773	26.8968	3.94858	9.15016	8.48098	4.59303
2.16_244.0690n	245.076	2.16043	pos	Uridine	HMDB0000296	Nucleosides, nucleotides, and analogues	Pyrimidine nucleosides	Unclassified	C00299	48.7	53	M+H, M+Na	C9H12N2O6	-2.10764	88.4991	125.065	157.506	117.403	119.845	138.619	62.9032	70.8259	180.54	111.204	148.325	193.364	235.279	152.227	109.862	217.955	146.371	214.301	184.082	154.074	201.373	103.998	186.796	143.951
3.04_156.0669m/z	156.067	3.04075	neg	3-Methylcrotonylglycine	HMDB0000459	Organic acids and derivatives	Carboxylic acids and derivatives	Amino acids, peptides, and analogues		48.7	52	M-H	C7H11NO3	1.77545	122.434	199.514	209.715	174.542	156.741	237.903	330.422	139.692	378.072	288.75	217.893	226.333	24.2147	293.972	223.361	185.747	283.471	205.316	349.662	201.772	123.049	324.83	172.085	117.66
0.91_221.0892n	244.079	0.910533	pos	N-Acetylmannosamine	HMDB0001129	Organic oxygen compounds	Organooxygen compounds	Carbohydrates and carbohydrate conjugates	C00645	48.5	48.6	M+H-H2O, M+Na, M+H	C8H15NO6	-3.46766	1598.58	1593.43	1546.51	1588.7	1573.61	1570.1	615.964	2215.52	909.768	1092.74	1772.56	1789.95	1904.99	1950.84	2048.63	2075.04	1912.42	1450.85	2469.76	2503.15	1945.92	1244.09	1773.62	1358.42
4.89_154.0261n	153.019	4.88528	neg	2,6-Dihydroxybenzoic acid	HMDB0013676	Benzenoids	Benzene and substituted derivatives	Benzoic acids and derivatives		48.5	48.4	M-H2O-H, M-H	C7H6O4	-3.04418	291.166	320.611	321.273	326.017	312.594	314.767	243.986	102.378	417.928	559.772	449.753	163.402	363.156	242.801	395.098	82.9576	297.554	374.572	196.812	192.434	112.602	798.122	384.84	453.95
2.74_258.0853n	257.078	2.7366	neg	Imidazoleacetic acid riboside	HMDB0002331	Nucleosides, nucleotides, and analogues	Imidazole ribonucleosides and ribonucleotides	Unclassified	C05131	48.4	46	M-H, M+FA-H	C10H14N2O6	0.55868	435.269	436.911	446.315	464.524	438.148	438.192	27.0137	395.13	86.1078	389.052	195.184	592.23	880.593	382.91	276.63	566.864	538.57	330.519	535.473	441.957	513.599	197.945	391.164	554.18
3.98_633.3305m/z	633.331	3.97913	pos	Paromomycin	HMDB0015490	Organic oxygen compounds	Organooxygen compounds	Carbohydrates and carbohydrate conjugates	C00832	48.4	47.4	M+NH4	C23H45N5O14	0.664551	26.4587	26.9952	28.8096	27.2974	25.9323	25.6202	49.9352	2.90261	23.6166	0.867491	14.4904	0.889975	16.0314	7.73447e-07	0.132623	0.63103	0.00189658	0.0274128	247.207	0.415604	2.59414	0.400822	0.290803	7.73447e-07
5.09_176.0697m/z	176.07	5.09457	pos	Phenylacetylglycine	HMDB0000821	Organic acids and derivatives	Carboxylic acids and derivatives	Amino acids, peptides, and analogues	C05598	48.4	58.4	M+H-H2O	C10H11NO3	-4.66303	7.66428	8.00957	7.08715	7.60246	7.21848	7.50527	7.23605	1.96957	7.73447e-07	7.81315	3.82386	6.35228	8.26011	6.38505	7.8869	3.02474	6.98889	9.20547	9.11339	4.63637	10.2392	12.6619	9.3432	9.04428
5.44_120.0572n	165.056	5.44173	neg	2,3-Dihydrobenzofuran	HMDB0013815	Organoheterocyclic compounds	Coumarans	Unclassified		48.4	47.7	M-H, M+FA-H	C8H8O	-2.90839	125.51	123.612	147.527	130.081	124.791	136.289	119.176	119.807	203.877	237.69	135.823	107.196	130.806	104.373	68.4551	101.976	115.843	183.611	86.6486	225.931	155.402	101.348	138.741	153.244
0.80_147.0527n	146.046	0.801083	neg	L-4-Hydroxyglutamate semialdehyde	HMDB0006556	Organic acids and derivatives	Carboxylic acids and derivatives	Amino acids, peptides, and analogues	C05938	48.3	48.3	M-H2O-H, M-H	C5H9NO4	-2.82186	1179.35	1224.99	1219.2	1208.01	1188.34	1220.24	414.547	1709.68	442.641	786.644	937.912	1336.16	2538.48	1247.76	934.841	1565.71	1363.16	1229.02	1783.38	1558.37	1611.15	990.781	1213.41	1281.91
5.32_164.0700m/z	164.07	5.31503	pos	4-Hydroxy-4-(3-pyridyl)-butanoic acid	HMDB0001119	Organoheterocyclic compounds	Pyridines and derivatives	Unclassified	C19579	48.3	46.5	M+H-H2O	C9H11NO3	-3.32122	442.848	428.768	429.118	429.698	441.676	428.352	433.228	199.349	369.899	407.682	390.321	701.29	468.554	342.304	211.909	476.626	392.116	407.785	478.66	79.5216	1517.07	306.015	892.868	286.425
6.99_617.2606m/z	617.261	6.99495	neg	Tyrosyl-Glutamine	HMDB0029103	Organic acids and derivatives	Carboxylic acids and derivatives	Amino acids, peptides, and analogues		48.3	51.6	2M-H	C14H19N3O5	4.73609	6.52778	4.79801	5.42412	3.57589	7.047	4.1172	1.00497	5.37397	12.3627	29.4583	7.73447e-07	7.73447e-07	10.3246	3.10808	5.77627	7.73447e-07	11.8125	11.7793	8.65361	4.54824	7.73447e-07	21.1133	3.89356	11.2919
0.83_209.0665m/z	209.067	0.826917	neg	L-Rhamnulose	HMDB0010207	Lipids and lipid-like molecules	Fatty Acyls	Fatty alcohols	C00861	48.2	49.3	M+FA-H	C6H12O5	-0.893439	27.9391	29.0637	31.8559	36.9707	39.4273	29.3562	2.16064	27.4784	9.67037	43.9565	17.0129	54.078	51.3591	34.0178	27.2118	40.1378	41.3616	48.1146	47.2622	69.2069	41.7648	48.2072	27.6493	52.5136
2.69_288.1203m/z	288.12	2.6866	neg	Glutaminylproline	HMDB0028805	Organic acids and derivatives	Carboxylic acids and derivatives	Amino acids, peptides, and analogues		48.2	52.5	M+FA-H	C10H17N3O4	0.802107	9.04915	9.91205	8.80212	8.75174	11.7479	6.8688	7.73447e-07	26.927	13.8727	6.7656	4.60904	12.7796	7.73447e-07	7.60549	4.16252	7.73447e-07	13.5947	2.68334	11.4316	8.66848	15.6158	3.81997	7.73447e-07	2.32021
4.15_145.0505m/z	145.05	4.154	neg	Adipic acid	HMDB0000448	Lipids and lipid-like molecules	Fatty Acyls	Fatty acids and conjugates	C06104	48.2	47.4	M-H	C6H10O4	-1.19021	71.0298	62.9488	75.1431	82.0169	75.6109	64.3676	134.954	77.0065	111.511	79.4334	75.1946	69.4343	65.6907	67.3826	60.9868	52.8185	79.7903	65.1004	70.2941	58.58	76.3897	79.8869	84.4046	71.9304
4.64_192.1014m/z	192.101	4.63992	pos	5-Methoxytryptophol	HMDB0001896	Organoheterocyclic compounds	Indoles and derivatives	Indoles		48.2	55.8	M+H	C11H13NO2	-2.55288	3.15851	2.68667	2.48563	3.0384	2.77144	3.80495	1.94307	1.84528	2.56951	4.66764	1.83856	2.21959	3.26919	4.73483	4.19016	0.849321	3.49641	5.06506	2.98129	0.565418	1.91464	4.93067	3.23857	4.82486
10.24_271.1918m/z	271.192	10.2409	neg	Myristoleic acid	HMDB0002000	Lipids and lipid-like molecules	Fatty Acyls	Fatty acids and conjugates	C08322	48.1	43.2	M+FA-H	C14H26O2	1.33355	97.9131	98.28	99.8824	104.157	102.951	103.576	106.969	44.0549	31.7072	39.2207	16.553	104.323	50.0216	182.708	336.84	10.1041	207.56	38.7406	158.72	14.5735	31.7429	298.739	324.63	108.644
5.46_191.0808m/z	191.081	5.45537	pos	L-Kynurenine	HMDB0000684	Organic oxygen compounds	Organooxygen compounds	Carbonyl compounds	C00328	48.1	44.7	M+H-H2O	C10H12N2O3	-3.45202	48.7825	47.2075	46.065	47.1995	47.478	46.2022	9.6281	4.02551	1.54372	46.1197	53.6345	97.9308	2.41938	71.7426	99.4479	10.495	80.2505	92.1531	79.0126	5.4991	3.83136	59.8149	78.0447	41.4177
4.26_267.1685m/z	267.169	4.25595	pos	Isoleucyl-Isoleucine	HMDB0028910	Organic acids and derivatives	Carboxylic acids and derivatives	Amino acids, peptides, and analogues		48	48.1	M+Na	C12H24N2O3	2.56137	6.01571	5.64297	5.8421	5.68229	7.03698	5.60279	5.05032	7.43333	13.1643	19.6621	18.138	2.19091	11.836	2.37183	1.26637	6.41939	3.51025	11.4931	3.32998	16.9545	2.75589	0.20714	1.72625	4.17535
5.57_171.0659m/z	171.066	5.56823	neg	But-2-enoic acid	HMDB0010720	Lipids and lipid-like molecules	Fatty Acyls	Fatty acids and conjugates	C01771	48	45.2	2M-H	C4H6O2	-2.0168	33.6403	36.6581	37.1042	36.4537	35.083	39.1387	21.7704	17.758	22.614	17.7473	18.7297	26.1478	15.6018	19.9648	17.2416	28.0171	15.1558	21.8693	17.8869	15.0871	17.8783	19.1398	16.9032	27.5044
9.28_274.2744m/z	274.274	9.28175	pos	Palmitic acid	HMDB0000220	Lipids and lipid-like molecules	Fatty Acyls	Fatty acids and conjugates	C00249	48	43.2	M+NH4	C16H32O2	1.50992	6033.28	6098.09	5760.96	5817.52	5753.81	6036.86	10576.6	5422.97	14733.8	6395.38	9666.64	9201.3	5526.38	9214.97	7778.71	8014.22	8501.85	6359.5	6313.5	7402.76	9939.13	5994.86	7935.77	5406.59
1.60_330.0607m/z	330.061	1.60168	neg	Deoxyadenosine monophosphate	HMDB0000905	Nucleosides, nucleotides, and analogues	Purine nucleotides	Purine deoxyribonucleotides	C00360	47.9	42.7	M-H	C10H14N5O6P	-0.463866	1338.42	1572.16	1452.77	1456.71	1407.45	1483.56	617.416	777.861	900.806	1120.12	318.071	1373.23	1998.5	1423.99	615.941	2156.2	2403.48	1491.11	1925.24	1506.13	1708.11	1979.16	3273.46	2422.5
2.39_268.0815n	267.074	2.38613	neg	Arabinosylhypoxanthine	HMDB0003040	Nucleosides, nucleotides, and analogues	Purine nucleosides	Unclassified		47.9	43.1	M-H, 2M-H	C10H12N4O5	2.69104	3585.24	3688.76	3709.13	3789.8	3746.42	3831.69	70.0424	1721.26	9240.88	13251.9	273.461	878.846	3518.03	107.318	98.7355	235.081	273.552	3935.63	4678.86	2733.55	77.8814	377.33	172.222	443.788
4.62_174.0543m/z	174.054	4.62442	pos	Quinaldic acid	HMDB0000842	Organoheterocyclic compounds	Quinolines and derivatives	Quinoline carboxylic acids	C06325	47.9	47.9	M+H	C10H7NO2	-3.66045	8.75799	8.39032	7.34041	7.04029	7.32485	7.31551	6.578	7.73447e-07	7.95201	12.4535	2.01464	5.74839	11.3133	7.06974	7.45301	0.96295	11.5178	11.1401	8.73778	5.84618	3.5766	0.541732	11.1606	11.154
4.86_145.0868m/z	145.087	4.85995	neg	4-Methylpentanal	HMDB0001318	Organic oxygen compounds	Organooxygen compounds	Carbonyl compounds	C02373	47.9	48.7	M+FA-H	C6H12O	-2.20355	5.46867	4.23368	5.06158	3.47121	4.63309	3.88076	1.20576	1.7103	15.4165	7.94347	7.73447e-07	7.73447e-07	4.84283	14.2871	13.911	20.5308	4.06409	8.62359	1.79034	7.00101	0.893599	4.6791	4.14671	9.99613
5.90_148.0750m/z	148.075	5.9015	pos	5-(3-Pyridyl)-2-hydroxytetrahydrofuran	HMDB0062407	Organoheterocyclic compounds	Pyridines and derivatives	Unclassified	C19578	47.9	51.4	M+H-H2O	C9H11NO2	-4.34828	137.451	142.63	135.94	134.931	137.801	137.709	163.04	83.1386	221.931	141.158	181.954	160.543	139.537	163.034	107.845	232.136	187.782	98.0193	178.881	66.4047	212.022	71.9061	123.682	88.459
5.13_217.1075m/z	217.108	5.1251	neg	3-Hydroxysebacic acid	HMDB0000350	Organic acids and derivatives	Hydroxy acids and derivatives	Medium-chain hydroxy acids and derivatives		47.8	53.9	M-H	C10H18O5	-2.96703	5.59438	5.00772	6.61657	8.43467	4.51881	7.19057	8.66262	5.60511	6.26348	8.22169	7.89955	8.52862	6.70611	5.00809	9.27933	5.24046	3.95472	7.34112	6.96322	8.21664	0.970397	5.40303	6.89727	6.06248
0.76_202.0689m/z	202.069	0.7612	pos	Glucosamine	HMDB0001514	Organic oxygen compounds	Organooxygen compounds	Carbohydrates and carbohydrate conjugates	C00329	47.7	48.7	M+Na	C6H13NO5	1.96354	97.7175	95.2419	89.1971	105.237	86.347	88.3567	2.42396	173.725	34.9254	41.4414	82.0885	68.0968	164.105	85.3333	59.7532	104.881	85.1869	44.1417	64.4287	73.4755	81.7037	30.2336	48.667	72.5395
1.30_324.0354n	325.043	1.29967	pos	Pseudouridine 5'-phosphate	HMDB0001271	Organic oxygen compounds	Organooxygen compounds	Carbohydrates and carbohydrate conjugates	C01168	47.7	42.4	M+H, M+Na	C9H13N2O9P	-1.363	284.062	250.167	203.988	261.224	291.422	274.458	195.078	42.6945	1229.08	310.796	48.0538	128.95	244.294	75.1716	33.0406	77.8869	148.301	278.561	206.806	269.438	81.7465	82.4745	106.571	62.3692
3.87_233.1488m/z	233.149	3.87215	pos	Threoninyl-Isoleucine	HMDB0029064	Organic acids and derivatives	Carboxylic acids and derivatives	Amino acids, peptides, and analogues		47.7	44.3	M+H	C10H20N2O4	-3.45895	7.08017	6.29325	4.12152	5.5132	6.17932	6.66968	57.0012	3.51987	4.21081	4.03345	12.0885	3.95903	7.73447e-07	3.87589	4.33944	5.38971	3.59786	3.68121	2.78882	3.3615	3.90133	4.58256	4.66912	4.02871
4.26_187.0625n	188.07	4.25595	pos	Indoleacrylic acid	HMDB0000734	Organoheterocyclic compounds	Indoles and derivatives	Indoles		47.7	44.9	M+H-H2O, M+H	C11H9NO2	-4.44526	1294.38	1294.78	1292.14	1319.73	1291.09	1254.56	316.473	2626.17	548.849	312.697	2305.7	1647.25	3953.67	1551.08	1391.13	844.45	2315.23	109.953	2432.94	2001.41	1202.5	957.3	1273.79	77.5515
5.86_181.0638m/z	181.064	5.857	pos	Methionine sulfoximine	HMDB0029430	Organic acids and derivatives	Carboxylic acids and derivatives	Amino acids, peptides, and analogues	C03510	47.7	79	M+H	C5H12N2O3S	-1.73637	13.8065	10.7391	12.7443	12.7556	13.5928	12.6543	14.779	13.1809	8.29377	11.7304	12.7543	14.1493	10.136	12.0677	13.9738	14.3664	13.7209	12.8949	12.0977	11.1717	15.2838	11.4875	16.4966	11.3277
0.85_187.1068m/z	187.107	0.851033	pos	Valyl-Serine	HMDB0029136	Organic acids and derivatives	Carboxylic acids and derivatives	Amino acids, peptides, and analogues		47.6	50.3	M+H-H2O	C8H16N2O4	-4.73073	20.0316	19.6337	21.1625	20.9897	20.7892	20.4024	7.73708	8.70909	1.06906	10.0901	3.32553	7.72868	15.9791	37.9586	45.0879	82.2573	20.9217	15.1524	52.4196	98.9493	8.23842	11.3559	20.1985	19.4167
0.88_342.1165n	341.109	0.878733	neg	Turanose	HMDB0011740	Lipids and lipid-like molecules	Fatty Acyls	Fatty acyl glycosides	C19636	47.6	41.7	M-H, 2M-H, M+FA-H, M-H2O-H	C12H22O11	0.722666	8037.03	8130.72	8525.81	8384.9	8409.11	8394.69	4366.55	15056.4	17154.1	8425.03	13258.9	3286.4	20181.6	8815.71	5451.95	18228.9	8312.17	5956.41	615.068	1295.27	985.914	1964.4	4209.67	4750.24
12.07_431.3146m/z	431.315	12.0692	pos	7alpha-Hydroxy-3-oxo-4-cholestenoate	HMDB0012458	Lipids and lipid-like molecules	Steroids and steroid derivatives	Bile acids, alcohols and derivatives	C17337	47.6	48.3	M+H	C27H42O4	-2.18342	3.91439	4.80952	3.42798	4.2218	3.40315	3.58785	46.9944	0.0114978	1.30954	5.70634	3.1524	4.55701	11.1597	4.61406	4.03283	5.53291	0.0377627	1.2497	4.26393	24.5909	1.6304	0.02718	0.0675101	5.85162
4.95_175.1076m/z	175.108	4.95407	pos	N-Acetylornithine	HMDB0003357	Organic acids and derivatives	Carboxylic acids and derivatives	Amino acids, peptides, and analogues	C00437	47.6	41.8	M+H	C7H14N2O3	-0.676492	13.9997	15.0841	14.9551	14.7883	15.5065	14.5419	11.1347	48.1384	9.37498	15.9697	7.53146	14.5374	17.2728	17.8352	14.3675	11.9461	30.7113	8.5431	8.17985	23.8192	10.0712	10.7735	9.30945	5.31054
0.92_408.0104m/z	408.01	0.9169	neg	ADP	HMDB0001341	Nucleosides, nucleotides, and analogues	Purine nucleotides	Purine ribonucleotides	C00008	47.5	50.5	M-H2O-H	C10H15N5O10P2	-2.74908	8.96392	9.33825	8.55009	10.8235	8.85627	9.78314	125.154	3.44753	4.45054	3.27558	14.2601	5.90741	1.87722	4.78037	5.53143	3.48773	8.02281	15.9344	5.01027	9.78816	3.12554	8.00577	21.9826	12.9985
2.07_230.1144m/z	230.114	2.07048	neg	Asparaginyl-Valine	HMDB0028744	Organic acids and derivatives	Carboxylic acids and derivatives	Amino acids, peptides, and analogues		47.5	49.8	M-H	C9H17N3O4	-1.01058	4.00025	2.66446	2.32005	3.47692	0.903528	3.02965	7.73447e-07	7.73447e-07	4.46985	7.73447e-07	60.8666	0.018043	7.73447e-07	7.73447e-07	0.626327	0.560392	7.73447e-07	2.63451	0.41375	7.73447e-07	7.73447e-07	1.51628	7.73447e-07	7.73447e-07
3.67_189.1227m/z	189.123	3.66617	pos	Leucyl-Glycine	HMDB0028929	Organic acids and derivatives	Carboxylic acids and derivatives	Amino acids, peptides, and analogues		47.5	45.3	M+H	C8H16N2O3	-3.47677	28.3525	28.0788	24.4776	27.8963	11.7793	26.049	23.1132	28.6631	29.3458	9.0973	30.8503	29.4891	57.8766	22.8844	22.6661	24.9985	30.9906	26.6908	35.6551	20.177	26.6081	23.6146	26.8181	19.3009
4.63_413.0979m/z	413.098	4.63313	neg	1-Nitro-5,6-dihydroxy-dihydronaphthalene	HMDB0060328	Benzenoids	Naphthalenes	Nitronaphthalenes	C14801	47.5	50.1	2M-H	C10H9NO4	-2.83921	11.7523	12.183	12.384	12.6925	13.664	13.3442	24.2878	19.4433	61.9894	14.1746	12.9859	2.17958	11.5407	9.48859	1.92715	13.8377	13.8708	1.41749	1.85211	368.527	7.73447e-07	0.860998	0.600591	2.02252
5.61_159.0678n	204.067	5.60623	neg	Indoleacetaldehyde	HMDB0001190	Organoheterocyclic compounds	Indoles and derivatives	Indoles	C00637	47.5	45.5	M-H, M+FA-H	C10H9NO	-3.97256	49.1202	64.6426	49.6985	58.895	64.2146	48.8074	4.5458	11.4186	154.095	68.779	22.115	18.8887	97.7725	55.1264	95.8446	16.8583	49.8395	26.7415	84.7228	21.196	193.164	26.1716	44.0309	46.4041
6.45_228.0431n	227.036	6.45317	neg	Urolithin A	HMDB0013695	Phenylpropanoids and polyketides	Coumarins and derivatives	Unclassified		47.5	44.2	M-H, 2M-H	C13H8O4	3.76539	1648.99	1675	1686.72	1698.93	1687.54	1696.08	1606.88	2143.71	627.835	1033.22	2040.6	1217.29	1845.75	1790.05	2223.82	1642.42	1428.38	1533.66	2050.05	2961.95	1456.16	873.182	1590.33	2646.38
7.97_329.2330m/z	329.233	7.96688	neg	9,10,13-TriHOME	HMDB0004710	Lipids and lipid-like molecules	Fatty Acyls	Fatty acids and conjugates	C14835	47.5	44.3	M-H	C18H34O5	-1.07929	900.106	992.104	819.665	859.062	771.261	926.739	748.178	1818.86	1909.66	1097.73	959.047	627.935	1228.38	939.021	994.264	847.409	735.08	609.565	677.735	2171.38	681.121	582.631	442.924	584.919
1.25_547.0732m/z	547.073	1.25005	neg	Deoxythymidine diphosphate-l-rhamnose	HMDB0006354	Nucleosides, nucleotides, and analogues	Pyrimidine nucleotides	Pyrimidine nucleotide sugars	C03319	47.4	42.4	M-H	C16H26N2O15P2	-0.689969	166.185	170.103	173.521	174.806	185.717	176.018	13.5896	152.442	304.84	191.941	312.344	172.885	107.108	172.75	153.14	185.383	157.398	151.688	34.1359	189.641	248.11	115.289	218.736	200.13
2.61_504.1711n	505.178	2.6079	pos	Levan	HMDB0003539	Organic oxygen compounds	Organooxygen compounds	Carbohydrates and carbohydrate conjugates	C01355	47.4	45	M+H, M+Na, M+K	C18H32O16	4.01611	1507.97	1402.36	1419.34	1493.98	1487.91	1440.48	505.63	3148.97	142.971	670.749	638.457	1797.09	3900.07	1300.45	1490	1236.54	1298.18	1223.48	1828.51	2147.12	886.983	731.836	634.519	1569.06
3.00_245.1146m/z	245.115	2.99992	neg	Valyl-Glutamate	HMDB0029126	Organic acids and derivatives	Carboxylic acids and derivatives	Amino acids, peptides, and analogues		47.4	48.5	M-H	C10H18N2O5	1.0794	54.3185	51.231	82.9057	54.8401	100.705	74.0762	11.4329	50.3566	18.8687	52.6754	25.5824	72.3694	7.9188	65.8731	120.743	149.964	100.025	61.1283	63.349	142.244	51.0411	80.662	79.0048	39.6813
4.65_239.9963m/z	239.996	4.6458	neg	Indole-3-carboxilic acid-O-sulphate	HMDB0060002	Organoheterocyclic compounds	Indoles and derivatives	Indolecarboxylic acids and derivatives		47.3	51.4	M-H	C9H7NO5S	-3.66756	7.4372	4.67052	9.05746	7.89065	7.32909	7.76299	19.4011	4.19101	7.73447e-07	2.02471	7.73447e-07	7.73447e-07	22.5769	7.73447e-07	7.73447e-07	7.73447e-07	7.73447e-07	7.73447e-07	7.73447e-07	7.73447e-07	7.73447e-07	7.59927	7.73447e-07	7.73447e-07
11.55_455.3135m/z	455.314	11.5471	pos	3beta,7alpha-Dihydroxy-5-cholestenoate	HMDB0012454	Lipids and lipid-like molecules	Steroids and steroid derivatives	Bile acids, alcohols and derivatives	C17335	47.2	45.5	M+Na	C27H44O4	0.776213	122.653	100.947	107.527	115.323	113.953	105.583	134.429	81.1639	37.9748	107.551	69.2469	129.788	72.0321	154.544	169.044	177.286	172.443	136.743	144.704	75.2293	102.552	109.191	108.481	158.212
4.27_222.1009n	203.083	4.26698	neg	Phenylalanyl-Glycine	HMDB0028995	Organic acids and derivatives	Carboxylic acids and derivatives	Amino acids, peptides, and analogues		47.2	40.6	M-H2O-H, M-H	C11H14N2O3	1.88708	383.976	394.651	424.344	432.563	435.758	429.847	104.159	716.242	222.016	110.151	718.896	507.94	1191.71	477.058	414.969	265.373	715.221	52.5454	693.6	541.868	427.488	344.229	460.274	48.5627
0.94_504.1689n	549.167	0.9424	neg	Maltotriose	HMDB0001262	Organic oxygen compounds	Organooxygen compounds	Carbohydrates and carbohydrate conjugates	C01835	47.1	36.8	M+FA-H, 2M-H, M-H	C18H32O16	-0.364448	338.549	310.134	320.02	344.969	323.712	341.822	32.5881	757.104	346.026	312.598	1499.64	173.966	1067.45	235.967	132.787	781.182	281.634	254.79	51.8428	104.541	67.2439	74.6596	75.095	199.616
10.55_349.2021m/z	349.202	10.5493	neg	Prostaglandin E3	HMDB0002664	Lipids and lipid-like molecules	Fatty Acyls	Eicosanoids	C06439	47.1	38.8	M-H	C20H30O5	0.279259	283.743	244.96	155.646	316.867	282.271	245.883	64.4697	21.7606	18.1522	381.523	10.6987	216.77	280.082	339.297	346.846	57.7701	274.719	292.344	93.7556	5.22211	45.4186	605.938	370.97	300.641
12.68_410.0249m/z	410.025	12.68	pos	Adenosine 3',5'-diphosphate	HMDB0000061	Nucleosides, nucleotides, and analogues	Purine nucleotides	Purine ribonucleotides	C00054	47.1	52.9	M+H-H2O	C10H15N5O10P2	-2.97215	1.14239	1.20493	1.36607	1.27352	0.659188	0.574185	3.8084	0.390407	1.81284	1.60202	1.02735	2.18169	2.29414	1.50804	2.72429	2.45028	2.3777	3.22396	0.363342	2.80507	2.02476	2.30534	1.49332	1.25374
4.32_118.0646m/z	118.065	4.31778	pos	Benzeneacetonitrile	HMDB0034171	Benzenoids	Benzene and substituted derivatives	Benzyl cyanides	C16074	47.1	49.1	M+H	C8H7N	-4.49222	1473.33	1475.67	1268.54	1356.18	1379.33	1333.92	1873.26	1360.85	1340.01	1269.57	1556.45	1471.57	920.008	1484.35	1323.39	2288.71	1602.98	1467.44	1328.47	1420.07	1603.51	1534.58	1604.3	1264.77
4.54_294.1213n	293.114	4.54463	neg	gamma-Glutamylphenylalanine	HMDB0000594	Organic acids and derivatives	Carboxylic acids and derivatives	Amino acids, peptides, and analogues		47.1	41.5	M-H2O-H, M-H	C14H18N2O5	-0.830092	66.3118	68.5821	73.0469	73.8182	75.6756	72.9538	7.73447e-07	62.6698	30.2266	40.234	37.8399	58.9839	73.0628	107.645	79.1087	153.008	96.9927	50.4224	109.518	186.871	51.2828	52.2255	105.335	36.5328
9.43_277.2147m/z	277.215	9.4269	pos	Palmitoleic acid	HMDB0003229	Lipids and lipid-like molecules	Fatty Acyls	Fatty acids and conjugates	C08362	47.1	45.8	M+Na	C16H30O2	3.66715	27.3226	28.38	29.3296	28.4473	25.1564	28.0369	39.2935	40.3088	38.4574	41.9554	5.11661	17.5387	28.2042	29.7167	48.3631	16.6944	26.9248	18.9345	32.8789	27.8674	19.2103	44.1913	44.6013	33.0633
1.25_227.0320m/z	227.032	1.25005	neg	Mevalonic acid-5P	HMDB0001343	Organic acids and derivatives	Organic phosphoric acids and derivatives	Phosphate esters	C01107	47	43.9	M-H	C6H13O7P	-2.5334	9.79325	11.4316	8.68649	9.88533	11.3186	11.1867	7.73447e-07	2.27994	7.73447e-07	11.8962	7.73447e-07	17.4397	3.45302	20.0899	19.2857	9.78505	48.6994	2.88683	7.68941	5.79579	78.0541	2.6781	21.0397	10.4837
4.60_145.0505m/z	145.05	4.59513	neg	(S)-2-Aceto-2-hydroxybutanoic acid	HMDB0006900	Organic acids and derivatives	Keto acids and derivatives	Short-chain keto acids and derivatives	C06006	47	43.3	M-H	C6H10O4	-1.11424	25.3668	40.2235	57.5525	40.5816	59.3684	29.751	44.2364	35.1085	56.9545	53.5322	43.407	22.3299	37.6026	34.1643	41.6068	31.9744	38.3953	36.2648	55.7434	38.2683	17.8941	46.3234	27.2418	27.6447
2.78_153.0400m/z	153.04	2.78255	pos	Oxypurinol	HMDB0000786	Organoheterocyclic compounds	Imidazopyrimidines	Purines and purine derivatives	C07599	46.9	41.3	M+H	C5H4N4O2	-4.86697	127.552	128.674	99.7323	120.518	128.672	102.826	6.26866	190.071	12.5996	56.6755	59.2168	133.173	59.9874	104.758	0.614278	1.27363	144.598	70.3325	2.1692	147.881	68.0166	50.2418	24.8169	111.494
3.84_440.1167m/z	440.117	3.84215	pos	Trehalose 6-phosphate	HMDB0001124	Organic oxygen compounds	Organooxygen compounds	Carbohydrates and carbohydrate conjugates	C00689	46.9	48.3	M+NH4	C12H23O14P	0.882843	40.4602	34.8206	37.5863	34.881	37.3298	40.1511	0.729272	76.3004	19.7328	23.4796	55.1281	30.3424	128.276	18.1507	18.8684	19.2549	18.5478	14.284	34.6081	26.1075	31.2884	6.77619	5.32166	108.925
1.25_307.0346m/z	307.035	1.25005	neg	dUMP	HMDB0001409	Nucleosides, nucleotides, and analogues	Pyrimidine nucleotides	Pyrimidine deoxyribonucleotides	C00365	46.8	39.4	M-H	C9H13N2O8P	3.1476	137.257	151.215	145.447	134.481	142.004	144.943	73.8037	169.138	85.5887	75.6101	40.8105	182.86	204.171	150.869	157.207	162.499	152.178	222.229	148.968	358.386	60.2026	276.741	249.333	77.0809
2.27_215.1022m/z	215.102	2.26527	pos	N2-Succinyl-L-ornithine	HMDB0001199	Organic acids and derivatives	Carboxylic acids and derivatives	Amino acids, peptides, and analogues	C03415	46.8	39.4	M+H-H2O	C9H16N2O5	-1.73574	49.4102	56.6368	48.9965	56.3269	51.5701	45.973	30.2753	51.4583	59.3928	73.3169	55.3877	32.2146	14.3973	42.7076	56.8547	16.0306	50.1203	48.6617	45.5429	34.4339	52.5804	55.0191	58.5406	59.732
2.50_269.0927m/z	269.093	2.50475	pos	2,3-Dihydroxycarbamazepine	HMDB0060673	Organoheterocyclic compounds	Benzazepines	Dibenzazepines	C16603	46.8	38.5	M+H	C15H12N2O3	2.49875	813.309	804.297	790.196	813.31	843.768	821.927	116.979	524.994	2020.99	2041.93	154.268	335.575	243.315	167.238	174.497	185.96	202.361	883.851	1200.08	1059.36	143.85	218.885	298.257	196.012
4.52_227.1031m/z	227.103	4.51947	neg	Glutamylvaline	HMDB0028832	Organic acids and derivatives	Carboxylic acids and derivatives	Amino acids, peptides, and analogues		46.8	49.1	M-H2O-H	C10H18N2O5	-2.39752	0.696571	0.602607	0.690554	0.823856	1.47619	1.13753	7.73447e-07	0.963029	7.73447e-07	7.73447e-07	4.55084	7.73447e-07	1.74806	7.73447e-07	7.73447e-07	7.73447e-07	0.960888	7.73447e-07	7.15064	0.849415	7.73447e-07	7.73447e-07	7.73447e-07	0.432678
2.50_136.0611m/z	136.061	2.50475	pos	FAPy-adenine	HMDB0004816	Organoheterocyclic compounds	Diazines	Pyrimidines and pyrimidine derivatives	C06502	46.7	40.3	M+H-H2O	C5H7N5O	-4.48625	1525.01	1528.33	1537.98	1509.47	1566.72	1572.28	223.996	2278.93	871.309	354.942	1301.93	1959.19	1130.66	2708.71	2287.9	3807.49	2079.23	1306.49	1856.05	3342.76	1993.86	988.974	1961.52	956.877
2.52_266.0897m/z	266.09	2.52412	neg	Deoxyguanosine	HMDB0000085	Nucleosides, nucleotides, and analogues	Purine nucleosides	Purine 2'-deoxyribonucleosides	C00330	46.7	38	M-H	C10H13N5O4	0.823191	263.471	298.465	302.387	279.275	281.087	277.006	429	211.662	219.624	154.317	413.253	251.262	196.78	407.119	519.67	322.886	427.488	262.606	329.347	832.258	299.819	229.71	308.454	90.1416
3.69_309.1088m/z	309.109	3.69037	neg	gamma-Glutamyltyrosine	HMDB0011741	Organic acids and derivatives	Carboxylic acids and derivatives	Amino acids, peptides, and analogues		46.7	42.8	M-H	C14H18N2O6	-1.30256	59.988	75.0625	55.6993	40.1228	52.1548	65.8116	7.73447e-07	42.3337	25.6903	28.4773	28.0213	54.9343	57.8199	85.9278	57.4448	107.61	68.0433	48.5186	67.1814	130.466	40.7339	39.2691	74.1214	31.4256
2.00_348.0697m/z	348.07	1.99828	pos	2'-Deoxyguanosine 5'-monophosphate	HMDB0001044	Nucleosides, nucleotides, and analogues	Purine nucleotides	Purine deoxyribonucleotides	C00362	46.6	36.4	M+H	C10H14N5O7P	-1.99899	1057.6	951.168	902.988	951.154	1030.3	939.044	1879.48	210.393	6552.21	581.93	241.818	594.344	1420.71	387.671	286.825	436.312	450.228	631.867	669.659	561.152	431.341	516.646	1099.07	378.87
2.08_182.0455m/z	182.046	2.08315	neg	3-Pyridylacetic acid	HMDB0001538	Organoheterocyclic compounds	Pyridines and derivatives	Unclassified		46.6	43.9	M+FA-H	C7H7NO2	-2.45608	6.10587	12.7707	12.3448	10.6326	11.9323	9.27048	8.3297	9.09204	23.4922	9.31475	8.49554	13.1098	7.73447e-07	11.6895	15.4592	5.37866	9.55269	15.4988	15.3865	12.3524	8.72018	9.56016	4.0338	2.5446
4.53_203.0926m/z	203.093	4.53213	neg	trans-4-Hydroxycyclohexylacetic acid	HMDB0000909	Organic oxygen compounds	Organooxygen compounds	Alcohols and polyols		46.6	42.5	M+FA-H	C8H14O3	0.521793	13.7889	24.9396	27.8201	16.5015	22.4124	16.8514	10.8076	16.2369	21.1721	27.8032	12.6802	37.8213	15.2857	24.3218	39.321	23.2862	11.5282	35.971	22.3823	16.1046	20.4409	23.2074	29.9347	23.9555
4.52_189.0768m/z	189.077	4.51947	neg	4-Hydroxycyclohexylcarboxylic acid	HMDB0001988	Organic oxygen compounds	Organooxygen compounds	Alcohols and polyols		46.5	37.7	M+FA-H	C7H12O3	-0.389718	4.99956	4.15821	4.55125	5.51118	4.45286	5.58071	51.722	20.9618	9.6717	7.56744	6.86899	2.4056	0.953271	1.09909	2.39119	7.73447e-07	1.07398	7.73447e-07	0.967218	2.31586	7.73447e-07	0.951129	0.719122	2.41379
0.94_188.1155n	189.123	0.94035	pos	N6-Acetyl-L-lysine	HMDB0000206	Organic acids and derivatives	Carboxylic acids and derivatives	Amino acids, peptides, and analogues	C02727	46.4	39.5	M+H, M+Na	C8H16N2O3	-2.99467	248.423	234.741	241.279	246.227	247.249	237.607	46.009	416.777	243.253	253.612	169.494	251.969	207.643	224.464	140.375	159.224	312.316	309.272	368.654	148.198	457.034	192.067	146.42	327.994
1.25_152.0557m/z	152.056	1.25417	pos	D-Malic acid	HMDB0031518	Organic acids and derivatives	Hydroxy acids and derivatives	Beta hydroxy acids and derivatives	C00497	46.4	37.5	M+NH4	C4H6O5	2.68354	120.704	110.833	110.432	118.638	121.976	119.505	132.269	114.673	573.832	38.7512	630.878	51.0599	62.9989	60.0894	61.3326	70.5429	152.26	106.301	72.9799	94.9534	120.413	55.5819	114.217	58.6528
1.40_453.1721m/z	453.172	1.4017	neg	Deoxycytidine	HMDB0000014	Nucleosides, nucleotides, and analogues	Pyrimidine nucleosides	Pyrimidine 2'-deoxyribonucleosides	C00881	46.4	38	2M-H	C9H13N3O4	-3.97494	74.7329	99.8421	60.6361	60.0706	82.4421	77.8914	7.73447e-07	11.0347	0.50268	57.8876	439.909	13.481	20.3484	161.088	98.8613	478.41	35.4029	526.996	52.4535	20.6941	18.6825	16.5276	24.6196	1.43918
10.38_457.3298m/z	457.33	10.382	pos	3a,7a,12a-Trihydroxy-5b-cholestan-26-al	HMDB0003533	Lipids and lipid-like molecules	Steroids and steroid derivatives	Bile acids, alcohols and derivatives	C01301	46.4	40	M+Na	C27H46O4	2.23214	39.2625	39.2714	39.0535	41.3316	41.697	38.4555	50.956	28.2895	31.1557	71.5253	6.31181	52.2612	46.0264	44.5798	48.7239	27.7039	43.38	63.3055	48.2161	24.7969	21.3438	67.9467	37.6709	60.2737
4.20_131.0713m/z	131.071	4.204	neg	6-Hydroxyhexanoic acid	HMDB0012843	Organic acids and derivatives	Hydroxy acids and derivatives	Medium-chain hydroxy acids and derivatives	C06103	46.4	38.3	M-H	C6H12O3	-0.42094	33.2205	46.369	29.3319	64.1657	63.3049	31.0025	41.9193	35.7316	32.3914	73.7153	34.2837	34.6944	34.7671	46.3201	43.1925	22.5659	66.2685	71.469	43.8651	34.6688	65.2866	35.7136	32.7613	20.595
8.89_193.0872m/z	193.087	8.89022	neg	Anethole	HMDB0030837	Benzenoids	Phenol ethers	Anisoles		46.4	37	M+FA-H	C10H12O	1.54166	275.154	245.626	212.248	286.724	261.474	245.494	320.614	216.049	203.866	231.388	302.838	272.985	215.063	310.674	202.294	367.433	349.907	267.104	149.76	207.198	322.631	395.235	303.361	218.007
15.35_278.1507n	279.158	15.3503	pos	Monoethylhexyl phthalic acid	HMDB0013248	Benzenoids	Benzene and substituted derivatives	Benzoic acids and derivatives	C03343	46.3	44.2	M+H-H2O, M+H	C16H22O4	-4.02893	924.704	843.957	907.054	862.142	964.022	837.132	1249.57	957.523	902.499	929.936	1151.12	1042.86	794.477	1082.81	893.941	1485.81	986.891	938.308	875.356	1009.09	1210.87	1106.67	932.549	948.55
7.45_243.1006m/z	243.101	7.44788	pos	Equol	HMDB0002209	Phenylpropanoids and polyketides	Isoflavonoids	Isoflavans	C14131	46.3	40.7	M+H	C15H14O3	-4.11724	21.797	20.5159	22.423	22.5353	21.547	22.1995	32.399	42.2966	20.7772	16.0114	24.7673	30.3054	35.3794	23.1932	22.2127	29.1469	30.5618	33.9438	33.1438	16.2459	32.703	22.988	11.3213	7.77322
1.27_231.0970m/z	231.097	1.27033	pos	gamma-Glutamylthreonine	HMDB0029159	Organic acids and derivatives	Carboxylic acids and derivatives	Amino acids, peptides, and analogues		46.2	44	M+H-H2O	C9H16N2O6	-2.35713	137.974	124.729	126.002	122.952	140.08	125.29	27.5499	159.65	62.5431	117.672	90.5188	161.855	245.46	140.339	141.476	143.904	126.916	121.374	170.933	164.066	133.654	82.6493	155.437	116.862
2.07_244.0701n	243.063	2.07048	neg	Pseudouridine	HMDB0000767	Nucleosides, nucleotides, and analogues	Nucleoside and nucleotide analogues	Unclassified	C02067	46.2	36.1	M-H, M+FA-H, 2M-H	C9H12N2O6	2.3682	1283.56	1214.32	1252.85	1385.49	1271.58	1405.18	624.216	845.821	1719.76	1117.13	1488.77	1651.33	1949.48	1334.46	901.441	1577.73	1413.48	1940	1529.51	1285.22	1605.04	1046.76	1789	1305.88
2.33_294.1533m/z	294.153	2.32542	pos	Arginyl-Proline	HMDB0028717	Organic acids and derivatives	Carboxylic acids and derivatives	Amino acids, peptides, and analogues		46.2	35.5	M+Na	C11H21N5O3	-1.20131	671.166	1462.8	1923.55	1220.51	1331.7	1897.25	13.8484	2557.95	326.324	760.505	2434.53	2070.29	9167.64	1480.35	1099.73	2049.15	1821.9	845.875	1729.79	2439.81	1070.2	714.188	737.499	1142.2
4.89_230.1028m/z	230.103	4.88528	neg	Suberylglycine	HMDB0000953	Organic acids and derivatives	Carboxylic acids and derivatives	Amino acids, peptides, and analogues		46.2	45.8	M-H	C10H17NO5	-2.78012	1.25285	1.75073	1.90185	1.28352	1.9926	1.29339	7.73447e-07	2.54288	7.73447e-07	7.73447e-07	7.73447e-07	0.618618	4.7536	0.076839	0.622813	7.73447e-07	0.705225	2.45922	7.10844	5.64079	1.15775	0.749982	0.935741	1.28935
5.24_217.1079m/z	217.108	5.23908	neg	2-Hydroxydecanedioic acid	HMDB0000424	Organic acids and derivatives	Hydroxy acids and derivatives	Medium-chain hydroxy acids and derivatives		46.2	36.6	M-H	C10H18O5	-0.986568	48.2366	48.5923	49.4335	48.4367	49.0702	47.8163	330.202	170.266	90.2221	77.3078	65.3311	40.2849	30.212	22.7377	24.0635	23.5009	28.2759	16.5043	26.7411	32.7314	16.2681	38.1946	24.6424	32.2087
0.80_193.0351m/z	193.035	0.801083	neg	D-Glucuronic acid	HMDB0000127	Organic oxygen compounds	Organooxygen compounds	Carbohydrates and carbohydrate conjugates	C00191	46.1	36.5	M-H	C6H10O7	-1.62367	186.434	193.009	223.954	220.054	207.171	193.572	8.54861	417.924	99.4108	194.325	273.254	113.825	274.84	225.694	191.462	392.884	201.144	139.726	312.277	391.47	127.618	115.191	133.371	159
0.88_203.0671m/z	203.067	0.878733	neg	gamma-Glutamylglycine	HMDB0011667	Organic acids and derivatives	Carboxylic acids and derivatives	Amino acids, peptides, and analogues		46.1	39.8	M-H	C7H12N2O5	-0.985592	36.0212	49.072	45.3785	52.6104	39.977	44.1001	1.0767	43.1363	15.1961	33.1477	20.1342	64.421	126.997	33.6035	38.122	49.967	51.2174	41.9789	51.465	55.0198	45.5287	38.1456	61.375	32.7806
0.94_217.0824m/z	217.082	0.9424	neg	gamma-Glutamylalanine	HMDB0006248	Organic acids and derivatives	Carboxylic acids and derivatives	Amino acids, peptides, and analogues	C03740	46.1	41.7	M-H	C8H14N2O5	-2.89504	13.4565	13.4685	12.788	13.4329	12.6235	12.4789	18.6003	17.8604	8.8328	12.0864	22.8195	6.50618	22.2867	8.45883	9.36804	9.79653	4.96918	9.27544	19.7649	8.89795	11.9139	9.72842	10.7045	13.0606
4.63_243.1710m/z	243.171	4.63313	neg	Isoleucyl-Leucine	HMDB0028911	Organic acids and derivatives	Carboxylic acids and derivatives	Amino acids, peptides, and analogues		46.1	40	M-H	C12H24N2O3	-1.51592	4.31276	5.38922	5.60613	6.21402	6.78782	7.76571	29.0949	0.192668	0.878791	7.73447e-07	65.3895	1.66066	1.22074	7.73447e-07	0.419136	1.16178	1.47444	7.73447e-07	1.03504	7.73447e-07	7.73447e-07	1.05246	4.01598	7.73447e-07
11.13_267.1711m/z	267.171	11.1265	pos	Myristic acid	HMDB0000806	Lipids and lipid-like molecules	Fatty Acyls	Fatty acids and conjugates	C06424	46	41.1	M+K	C14H28O2	-4.2254	23.8846	25.0922	23.1811	22.0945	25.1446	24.1959	91.4094	40.8367	52.3526	44.4255	60.228	88.0887	51.3428	41.6427	40.5916	59.4491	67.6587	35.7726	30.4867	40.6346	54.2266	71.4331	74.2792	47.7468
11.37_313.2390m/z	313.239	11.3675	neg	9E-Heptadecenoic acid	HMDB0031046	Lipids and lipid-like molecules	Fatty Acyls	Fatty acids and conjugates	C16536	46	37.4	M+FA-H	C17H32O2	2.11806	95.4244	116.735	96.814	94.8159	78.1637	104.868	248.53	88.0468	63.2414	151.028	86.0014	14.6376	101.864	75.7238	35.11	69.8399	153.601	103.049	77.3872	43.2504	33.0369	164.763	238.187	113.015
5.02_160.0412m/z	160.041	5.0241	neg	Indole-3-carboxylic acid	HMDB0003320	Organoheterocyclic compounds	Indoles and derivatives	Indolecarboxylic acids and derivatives	C19837	46	36.2	M-H	C9H7NO2	4.77344	1359.54	1434.4	1453.56	1434.22	1402.9	1439.05	2763.27	2122.57	1945.54	1424.29	3185.31	1294.91	1401.53	1612.41	1244.68	1772.78	1912.69	773.699	1320.06	1279.48	998.301	942.579	989.622	702.684
9.92_277.2150m/z	277.215	9.9152	pos	17-Hydroxylinolenic acid	HMDB0011108	Lipids and lipid-like molecules	Fatty Acyls	Lineolic acids and derivatives	C16346	46	39.5	M+H-H2O	C18H30O3	-4.1558	106.086	95.9143	108.829	98.3559	103.751	97.5613	260.366	160.947	85.775	132.224	49.2869	101.674	143.716	117.855	98.418	136.462	126.276	87.346	130.077	152.269	73.6038	89.9966	63.907	63.3176
0.76_154.0618m/z	154.062	0.762583	neg	L-Histidine	HMDB0000177	Organic acids and derivatives	Carboxylic acids and derivatives	Amino acids, peptides, and analogues	C00135	45.9	40.8	M-H	C6H9N3O2	-2.81493	26.1086	27.1311	26.1779	33.6871	26.2883	31.3928	7.73447e-07	29.7772	23.893	18.038	18.6534	26.1282	35.1401	22.5304	10.403	17.2946	33.2736	5.20906	20.0819	28.7295	10.5543	7.45256	25.2098	17.1811
4.08_253.1192m/z	253.119	4.07835	neg	(S)-2,3,4,5-Tetrahydropiperidine-2-carboxylate	HMDB0012130	Organic acids and derivatives	Carboxylic acids and derivatives	Amino acids, peptides, and analogues	C00450	45.9	33.5	2M-H	C6H9NO2	-0.817019	25.0284	21.7131	13.3591	25.4442	16.1383	15.5504	6.17872	46.0698	93.3893	29.1574	11.165	16.1073	14.5998	22.3106	15.4026	27.0173	47.5458	6.47612	16.2161	53.7972	13.1136	11.1817	35.5175	23.1317
2.43_268.0798n	291.069	2.43075	pos	Allopurinol riboside	HMDB0000481	Nucleosides, nucleotides, and analogues	Pyrazolo[3,4-d]pyrimidine glycosides	Unclassified		45.8	37.2	M+Na, M+K	C10H12N4O5	-3.74593	70.9536	74.8984	51.6012	81.0949	73.8927	76.9812	6.20192	51.3624	82.4019	101.426	11.208	25.4471	1.9875	5.98828	3.13575	8.39772	9.9683	55.965	61.6849	60.6143	4.64504	12.7008	7.3142	13.6994
4.47_190.0544m/z	190.054	4.46915	neg	N-Acetyl-L-methionine	HMDB0011745	Organic acids and derivatives	Carboxylic acids and derivatives	Amino acids, peptides, and analogues	C02712	45.8	32.9	M-H	C7H13NO3S	0.562018	129.797	135.06	144.014	139.597	134.832	126.36	3.30143	301.604	169.905	80.5061	130.209	113.941	378.964	101.104	80.5675	88.6652	102.433	76.1666	155.861	169.161	99.8916	69.7354	118.714	119.219
4.90_181.0500m/z	181.05	4.89795	neg	Homovanillic acid	HMDB0000118	Benzenoids	Phenols	Methoxyphenols	C05582	45.8	43.4	M-H	C9H10O4	-3.59536	3.60682	3.27898	4.63557	2.73931	4.05988	3.48753	3.12841	1.80983	6.16489	5.46619	7.73447e-07	2.61206	3.64771	4.32689	6.18582	7.73447e-07	3.42681	3.61386	4.15835	2.67446	1.24048	5.78345	4.2319	3.38236
0.94_666.2201n	711.22	0.9424	neg	Mannan	HMDB0029931	Organic oxygen compounds	Organooxygen compounds	Carbohydrates and carbohydrate conjugates	C00464	45.7	35.2	M-H, M+FA-H	C24H42O21	-2.57355	92.7377	97.5692	87.123	89.7188	89.7646	93.1753	25.3224	128.768	83.3167	105.836	442.922	56.7285	268.095	86.5402	53.5833	222.85	92.4898	104.064	12.5426	12.1226	26.7534	29.6646	32.5556	59.4228
1.97_117.0192m/z	117.019	1.97082	neg	Methylmalonic acid	HMDB0000202	Organic acids and derivatives	Carboxylic acids and derivatives	Dicarboxylic acids and derivatives	C02170	45.7	32.1	M-H	C4H6O4	-0.94092	303.026	306.804	278.533	326.29	273.705	357.387	137.724	176.708	79.6815	121.325	112.257	342.15	333.904	344.655	214.236	360.655	303.294	493.948	289.91	234.15	416.893	359.716	264.089	966.596
0.81_421.0737m/z	421.074	0.814067	neg	Lactose 6-phosphate	HMDB0006789	Organic oxygen compounds	Organooxygen compounds	Carbohydrates and carbohydrate conjugates	C05396	45.6	35.8	M-H	C12H23O14P	-3.64357	171.78	178.055	176.635	186.776	187.999	176.906	41.9242	164.911	35.2189	134.864	200.348	135.908	88.8499	297.321	283.622	433.62	209.723	88.0029	306.372	263.872	660.969	123.462	105.398	323.45
1.24_289.1036m/z	289.104	1.23722	neg	N-Succinyl-L,L-2,6-diaminopimelate	HMDB0012267	Organic acids and derivatives	Carboxylic acids and derivatives	Amino acids, peptides, and analogues	C04421	45.6	43.6	M-H	C11H18N2O7	-1.91923	3.9464	3.57172	2.16021	4.03266	3.74673	3.62575	1.13438	4.45323	7.73447e-07	2.57805	7.73447e-07	2.6126	7.73447e-07	3.71916	1.43932	7.73447e-07	5.84109	3.40978	2.77383	7.73447e-07	2.4772	3.9556	0.964449	2.37721
1.31_148.0368n	147.03	1.31403	neg	L-2-Hydroxyglutaric acid	HMDB0000694	Organic acids and derivatives	Hydroxy acids and derivatives	Short-chain hydroxy acids and derivatives	C03196	45.6	37	M-H2O-H, M-H	C5H8O5	-2.39816	82.0066	97.4232	85.4133	69.0039	104.813	92.6405	28.4446	147.969	113.766	38.2127	17.8675	38.1588	134.049	38.2098	24.6082	76.05	49.1364	117.275	252.822	150.436	147.219	35.034	26.9188	168.766
1.80_346.0555m/z	346.056	1.79583	neg	N-Acetyl-glucosamine 1-phosphate	HMDB0001367	Organic oxygen compounds	Organooxygen compounds	Carbohydrates and carbohydrate conjugates	C04256	45.6	46.9	M+FA-H	C8H16NO9P	3.50896	1368.62	1235.16	1471.1	1439.58	1478.07	1329.43	2147.74	379.422	5989.47	1490.41	450.773	834.721	1801.58	808.777	607.834	808.217	868.062	1945.51	1053.01	849.271	834.329	1346.23	2151.34	655.055
11.70_205.0854m/z	205.085	11.6981	pos	Monoisobutyl phthalic acid	HMDB0002056	Benzenoids	Benzene and substituted derivatives	Benzoic acids and derivatives		45.6	40	M+H-H2O	C12H14O4	-2.52198	1229.71	1243.93	1184.82	1263.06	1254.17	1273.16	1601.71	1193.63	1208.55	1263.22	1550.1	1529.63	1072.09	1524.44	1267.01	2057.65	1419.78	1300.63	1143.88	1444.51	1620.05	1410.73	1299.48	1294.4
4.82_179.0347m/z	179.035	4.82195	neg	3-Hydroxyphenylpyruvic acid	HMDB0011663	Benzenoids	Benzene and substituted derivatives	Phenylpyruvic acid derivatives		45.6	36.4	M-H	C9H8O4	-1.83647	9.77558	10.8788	11.6579	10.492	10.1106	11.4342	4.33519	7.73447e-07	2.80746	2.90184	3.04236	42.7947	3.36071	14.8459	29.1174	7.73447e-07	5.42606	27.4552	11.7688	0.165329	7.26377	14.0559	20.0515	5.30175
9.38_290.2683m/z	290.268	9.38325	pos	16-Hydroxy hexadecanoic acid	HMDB0006294	Lipids and lipid-like molecules	Fatty Acyls	Fatty acids and conjugates	C18218	45.6	31.8	M+NH4	C16H32O3	-2.5128	385.368	364.277	356.517	362.416	364.594	355.068	721.766	209.206	264.755	239.754	253.096	356.868	236.505	540.404	336.093	565.658	375.23	437.62	319.226	292.742	336.694	437.167	385.37	351.107
0.91_146.1169m/z	146.117	0.910533	pos	Cyclohexanecarboxylic acid	HMDB0031342	Organic acids and derivatives	Carboxylic acids and derivatives	Carboxylic acids	C09822	45.5	41.5	M+NH4	C7H12O2	-4.81644	236.758	239.355	237.124	232.222	237.462	237.957	91.4274	159.331	222.469	196.149	259.867	363.725	183.307	173.538	132.058	208.059	188.133	233.63	380.208	462.073	145.619	387.818	283.693	146.18
2.22_312.1083m/z	312.108	2.22197	neg	Tyramine glucuronide	HMDB0010328	Organic oxygen compounds	Organooxygen compounds	Carbohydrates and carbohydrate conjugates	C03033	45.5	31.9	M-H	C14H19NO7	-1.75455	88.949	103.607	103.996	90.8403	110.341	96.3544	7.73447e-07	175.224	16.5928	27.9213	53.2279	143.28	3.81562	65.0841	56.0956	66.3949	83.4708	88.5834	179.38	117.301	128.778	64.8143	64.5689	178.841
3.07_158.0807m/z	158.081	3.07187	pos	N-Carboxyethyl-g-aminobutyric acid	HMDB0002201	Organic acids and derivatives	Carboxylic acids and derivatives	Amino acids, peptides, and analogues		45.5	32.4	M+H-H2O	C7H13NO4	-2.63021	454.945	459.755	454.347	453.467	456.369	451.079	742.766	405.964	789.02	641.565	541.453	508.195	731.313	460.641	413.545	370.415	501.618	634.763	819.341	453.543	331.798	853.732	280.236	267.571
3.88_188.9860m/z	188.986	3.87735	neg	Pyrocatechol sulfate	HMDB0059724	Organic acids and derivatives	Organic sulfuric acids and derivatives	Arylsulfates		45.5	42	M-H	C6H6O5S	-1.91926	6.20879	6.00359	6.48231	5.4081	4.95649	5.74126	8.74481	7.73447e-07	7.73447e-07	7.73447e-07	7.73447e-07	7.73447e-07	5.8895	7.73447e-07	7.73447e-07	7.73447e-07	7.73447e-07	7.73447e-07	7.73447e-07	7.73447e-07	7.73447e-07	11.778	7.73447e-07	7.73447e-07
4.88_427.1561m/z	427.156	4.87573	pos	Chitobiose	HMDB0003556	Organic oxygen compounds	Organooxygen compounds	Carbohydrates and carbohydrate conjugates	C01674	45.5	40.9	M+H	C15H26N2O12	0.53703	34.1918	34.1879	35.7254	36.4769	37.6296	39.2519	11.3732	27.7479	29.7938	29.3931	37.2815	9.93634	25.6941	13.4216	22.3925	7.01392	19.9694	22.8296	77.7331	40.8008	95.027	85.8953	99.4327	73.2268
5.38_203.1288m/z	203.129	5.37842	neg	Pelargonic acid	HMDB0000847	Lipids and lipid-like molecules	Fatty Acyls	Fatty acids and conjugates	C01601	45.5	30.4	M+FA-H	C9H18O2	-0.569237	84.6708	92.8103	84.5639	91.2631	82.0564	95.0779	88.7161	63.6365	79.6454	149.718	121.454	94.2257	71.7661	104.069	139.821	100.23	107.31	147.332	106.682	62.4942	76.3114	125.568	107.868	74.1866
6.15_229.1444m/z	229.144	6.14968	neg	Undecylenic acid	HMDB0033724	Lipids and lipid-like molecules	Fatty Acyls	Fatty acids and conjugates	C13910	45.5	29.9	M+FA-H	C11H20O2	-0.854481	78.4665	86.6679	82.9378	88.5017	94.1808	97.9609	115.985	80.0095	1152.39	119.94	67.8888	21.7901	58.1441	26.1518	30.3309	56.564	27.4635	19.2511	33.0884	37.9615	27.526	40.9902	23.9081	41.0698
0.93_253.1297m/z	253.13	0.92535	pos	Histidinyl-Proline	HMDB0028893	Organic acids and derivatives	Carboxylic acids and derivatives	Amino acids, peptides, and analogues		45.4	31.3	M+H	C11H16N4O3	0.918414	45.8234	45.6584	42.2962	41.6926	45.5692	42.5425	26.7312	40.4405	82.4005	29.4622	166.013	41.5189	48.9978	44.8751	53.7375	30.3595	46.1362	33.1994	35.8263	48.2476	50.5722	34.6087	67.9079	27.4532
0.97_306.0492m/z	306.049	0.968733	neg	dCMP	HMDB0001202	Nucleosides, nucleotides, and analogues	Pyrimidine nucleotides	Pyrimidine deoxyribonucleotides	C00239	45.4	31.8	M-H	C9H14N3O7P	-1.36416	172.806	125.201	166.234	205.792	168.567	191.228	137.577	72.1922	263.805	107.8	87.4891	174.349	207.186	129.434	268.234	215.246	121.36	375.677	224.214	199.321	113.428	290.402	532.062	198.204
1.15_323.0285m/z	323.029	1.14972	neg	Uridine 5'-monophosphate	HMDB0000288	Nucleosides, nucleotides, and analogues	Pyrimidine nucleotides	Pyrimidine ribonucleotides	C00105	45.4	32.3	M-H	C9H13N2O9P	-0.224943	110.623	113.03	147.738	129.789	137.044	117.425	38.7458	89.0857	112.326	91.3623	7.4823	100.753	116.477	54.0177	27.0723	91.7345	177.872	288.086	98.5143	61.757	106.643	228.338	478.381	164.004
1.91_193.0964m/z	193.096	1.91128	pos	Hydroxycotinine	HMDB0001390	Organoheterocyclic compounds	Pyridines and derivatives	Pyrrolidinylpyridines		45.4	37.7	M+H	C10H12N2O2	-4.12578	53.1305	47.1618	41.7443	46.4878	49.1143	44.2738	2.37338	343.504	267.233	26.9216	22.8138	7.00074	25.5578	19.9319	4.98515	16.8355	17.5772	2.84438	11.0254	96.9387	24.3308	6.58665	4.84615	14.4828
4.55_457.1106m/z	457.111	4.54577	pos	Flavin Mononucleotide	HMDB0001520	Nucleosides, nucleotides, and analogues	Flavin nucleotides	Unclassified	C00061	45.3	31.4	M+H	C17H21N4O9P	-2.80453	91.2826	92.2837	92.0808	93.5962	91.2525	96.2197	10.4458	126.693	125.114	73.3688	65.7657	105.566	99.8184	83.5394	82.0016	100.36	73.7768	143.445	78.3926	79.4208	133.752	56.3029	91.4491	143.795
5.52_193.0501m/z	193.05	5.51757	neg	1-Phenyl-1,2-propanedione	HMDB0035243	Benzenoids	Benzene and substituted derivatives	Phenylpropanes	C17268	45.3	40.6	M+FA-H	C9H8O2	-3.81577	10.3787	11.4435	11.2033	11.049	9.75116	10.7695	7.94657	22.4059	13.5196	16.9483	17.9882	7.1631	5.83964	10.3019	16.1396	9.78917	11.1411	8.88356	5.32978	22.948	9.73872	8.54991	9.82489	4.7359
5.93_257.0799m/z	257.08	5.93183	pos	Dihydrodaidzein	HMDB0005760	Phenylpropanoids and polyketides	Isoflavonoids	Isoflavans		45.3	33.2	M+H	C15H12O4	-3.52141	30.7276	31.6626	29.4075	30.8705	30.278	30.1317	32.0116	12.0552	146.586	58.2742	18.5391	56.2257	113.674	20.9452	11.3789	45.8147	15.7315	52.2814	18.5546	30.6394	5.81635	2.99047	25.9237	13.3205
0.88_175.0706m/z	175.071	0.8812	pos	Formiminoglutamic acid	HMDB0000854	Organic acids and derivatives	Carboxylic acids and derivatives	Amino acids, peptides, and analogues	C00439	45.2	33.4	M+H	C6H10N2O4	-4.01018	162.956	157.45	153.76	152.193	151.08	155.291	15.7599	230.069	58.6116	109.085	45.4366	208.77	225.891	164.084	127.499	184.778	210.677	132.941	323.814	190.953	125.506	157.833	105.296	136.587
6.59_357.1334m/z	357.133	6.59248	neg	(-)-Matairesinol	HMDB0035698	Lignans, neolignans and related compounds	Furanoid lignans	Tetrahydrofuran lignans	C10682	45.2	34.5	M-H	C20H22O6	-2.81416	13.7831	13.2645	14.1896	14.2077	13.3535	12.4367	4.61402	7.73447e-07	7.73447e-07	4.95531	2.63639	23.9272	7.73447e-07	23.7361	51.7968	7.73447e-07	11.3148	9.89798	11.3671	7.73447e-07	5.7227	9.87217	33.8271	13.6065
10.89_289.2157m/z	289.216	10.8893	pos	Testosterone	HMDB0000234	Lipids and lipid-like molecules	Steroids and steroid derivatives	Androstane steroids	C00535	45.1	30.3	M+H	C19H28O2	-1.83884	41.7324	46.2009	44.0276	41.8191	43.2174	44.5923	40.9586	24.1454	34.6568	19.0236	35.9642	28.3984	35.4973	75.4726	45.8781	115.549	53.2537	41.714	24.7596	38.3776	39.7593	59.8332	41.7223	20.226
2.34_257.0774m/z	257.077	2.33547	neg	Pyrroline hydroxycarboxylic acid	HMDB0001369	Organic acids and derivatives	Carboxylic acids and derivatives	Amino acids, peptides, and analogues	C04281	45.1	28.8	2M-H	C5H7NO3	-2.04986	1.43502	1.03642	2.18843	2.4554	3.12246	2.11539	7.73447e-07	2.2821	7.73447e-07	7.73447e-07	1.81196	2.1847	47.2168	3.31113	4.25341	2.57863	2.49752	0.791396	5.06218	2.36902	4.04979	2.26392	3.4355	2.19403
3.70_158.0818m/z	158.082	3.7027	neg	N-Acetylvaline	HMDB0011757	Organic acids and derivatives	Carboxylic acids and derivatives	Amino acids, peptides, and analogues		45.1	37.7	M-H	C7H13NO3	-3.21613	14.7029	26.1129	19.4404	28.2687	33.9119	28.0109	36.8569	21.0013	25.3282	62.2987	32.5122	29.5891	30.6453	31.6748	48.6605	20.2716	34.278	17.9409	22.5187	30.2602	14.4727	75.4524	23.7224	26.546
3.83_297.1210n	280.118	3.82715	pos	Phenethylamine glucuronide	HMDB0010323	Organic oxygen compounds	Organooxygen compounds	Carbohydrates and carbohydrate conjugates	C03033	45.1	30.6	M+H-H2O, M+H	C14H19NO6	-0.852686	1030.49	1042.28	1093.06	1052.04	1034.84	1149.84	10.0318	2089.19	313.89	441.363	860.931	1442.03	4784.07	826.08	780.083	921.876	1019.81	832.133	2240.24	1432.28	1346.34	483.613	726.685	1684.66
6.63_202.1206n	201.114	6.63048	neg	Sebacic acid	HMDB0000792	Lipids and lipid-like molecules	Fatty Acyls	Fatty acids and conjugates	C08277	45.1	26.5	M-H2O-H, M-H	C10H18O4	0.264593	1880.06	1983.88	1888.62	1957.41	1930.72	1945.61	728.858	1444.32	1454.32	2861.1	1986.52	1791.96	1447.33	1837.78	2402.75	1462.5	1882.78	3114.46	2383.59	1475.94	2404.78	1698.77	2970.86	2204.39
7.95_155.1054m/z	155.105	7.94798	pos	1-Methylnicotinamide	HMDB0000699	Organoheterocyclic compounds	Pyridines and derivatives	Pyridinecarboxylic acids and derivatives	C02918	45.1	26.5	M+NH4	C7H9N2O+	0.393211	6.49398	6.62866	6.66422	7.88197	6.68719	7.65911	7.53886	12.7541	5.4094	6.48886	9.46624	7.01028	5.64898	10.0298	7.70398	9.84916	6.01213	6.52239	5.51989	7.67309	6.25047	5.32533	5.58095	2.8808
0.78_145.0613m/z	145.061	0.775417	neg	L-Glutamine	HMDB0000641	Organic acids and derivatives	Carboxylic acids and derivatives	Amino acids, peptides, and analogues	C00064	45	35.9	M-H	C5H10N2O3	-3.56321	28.7685	23.9872	22.6236	29.1856	31.0965	28.3491	10.985	32.8045	3.03728	19.1761	24.4198	17.0071	74.5273	16.4081	7.67516	26.5341	26.4964	26.3582	24.6011	14.4422	30.8325	12.5486	22.7599	25.0965
4.81_376.1371n	375.13	4.80945	neg	Riboflavin	HMDB0000244	Organoheterocyclic compounds	Pteridines and derivatives	Alloxazines and isoalloxazines	C00255	45	35.7	M-H, M+FA-H	C17H20N4O6	-3.0727	81.7012	83.0519	88.1823	86.245	81.7018	86.8939	19.8569	143.453	162.081	82.4992	199.811	76.1849	139.762	70.6117	77.4291	83.0822	74.7739	56.2122	100.749	82.1522	152.359	50.1019	70.0996	63.1602
5.95_265.1427m/z	265.143	5.94717	pos	gamma-CEHC	HMDB0001931	Organoheterocyclic compounds	Benzopyrans	1-benzopyrans		45	31.4	M+H	C15H20O4	-2.73527	14.7512	15.7876	13.9862	15.2524	13.6284	15.1928	30.0685	19.7377	17.1329	19.8502	13.7508	12.8937	15.0621	16.2838	23.427	17.1749	13.9306	12.8023	12.2149	17.5366	11.6389	13.397	18.4606	12.6306
0.81_397.1149m/z	397.115	0.814067	neg	5-(3',5'-Dihydroxyphenyl)-gamma-valerolactone-O-glucuronide-O-methyl	HMDB0060030	Organic oxygen compounds	Organooxygen compounds	Carbohydrates and carbohydrate conjugates		44.9	31.5	M-H	C18H22O10	2.20716	156.915	172.293	168.721	181.771	185.129	187.095	3.62789	139.782	55.6713	238.69	23.3919	221.691	241.716	161.262	101.107	244.341	151.821	201.342	235.288	205.559	171.329	110.22	112.104	224.596
1.51_331.0458m/z	331.046	1.51418	neg	dIMP	HMDB0006555	Nucleosides, nucleotides, and analogues	Purine nucleotides	Purine deoxyribonucleotides	C06196	44.9	36.2	M-H	C10H13N4O7P	2.63601	68.1589	24.9711	46.5904	77.3793	57.9405	72.7773	53.5485	58.6916	23.4801	16.0833	0.0167148	76.3516	215.857	17.5092	4.36392	21.9276	46.6933	66.0469	44.4725	133.696	35.9523	94.1071	79.4729	51.5696
14.09_284.2941m/z	284.294	14.0894	pos	Sphinganine	HMDB0000269	Organic nitrogen compounds	Organonitrogen compounds	Amines	C00836	44.9	29.7	M+H-H2O	C18H39NO2	-2.29105	1345.5	1193.24	1172.86	1025.43	1207.9	1186.78	1657.55	1040.11	1335.22	3985.15	1149.61	2010.11	2036.31	2144.18	1313.07	1623.58	883.191	1182.84	1086.12	1485	1932.11	1316.79	1078.03	916.625
4.36_190.0492m/z	190.049	4.36093	pos	Kynurenic acid	HMDB0000715	Organoheterocyclic compounds	Quinolines and derivatives	Quinoline carboxylic acids	C01717	44.9	30.9	M+H	C10H7NO3	-3.3331	357.743	362.733	392.904	389.596	366.127	333.351	672.81	521.31	456.286	348.842	391.22	452.658	303.852	381.874	514.238	278.222	364.907	465.486	553.318	380.983	342.582	591.802	310.117	113.709
4.58_175.0610m/z	175.061	4.58247	neg	2-Methyl-3-ketovaleric acid	HMDB0000408	Organic acids and derivatives	Keto acids and derivatives	Short-chain keto acids and derivatives		44.9	32.5	M+FA-H	C6H10O3	-1.16723	10.9475	26.7454	12.202	13.3335	15.1212	13.659	4.02955	18.7061	2.19821	9.30807	13.1061	9.90411	15.6567	18.7628	7.09827	32.5496	10.963	6.20156	15.4965	31.3025	42.035	12.978	5.92737	19.633
5.47_217.1078m/z	217.108	5.46723	neg	9-Oxo-nonanoic acid	HMDB0094711	Lipids and lipid-like molecules	Fatty Acyls	Fatty acids and conjugates	C16322	44.9	30.4	M+FA-H	C9H16O3	-2.17476	29.5183	39.4314	31.056	32.0236	36.248	32.7219	27.5529	39.6451	117.963	57.9871	50.8911	10.699	43.5636	18.3796	12.5783	21.6012	24.8857	15.6322	43.1066	48.5344	10.9867	43.2327	14.2475	35.036
1.37_106.0414n	107.049	1.37333	pos	Benzaldehyde	HMDB0006115	Benzenoids	Benzene and substituted derivatives	Benzoyl derivatives	C00261	44.8	30.5	M+H, M+NH4	C7H6O	-4.01815	199.359	160.84	158.028	158.339	201.057	156.666	5.56059	5.28255	5.5536	6.7684	3.57419	5.99087	5.74191	5.39123	4.87295	7.58803	7.62892	6.94423	605.673	663.067	785.695	682.529	708.97	494.958
1.65_259.1164n	260.124	1.64997	pos	Linatine	HMDB0038516	Organic acids and derivatives	Carboxylic acids and derivatives	Amino acids, peptides, and analogues	C05939	44.8	28.4	M+H, M+Na	C10H17N3O5	-1.47614	86.0268	183.853	183.205	163.174	121.074	155.763	71.8416	320.297	139.828	281.981	75.7169	164.077	287.675	84.5583	83.5337	76.9185	104.788	198.56	241.02	196.12	97.0558	131.681	131.013	198.069
5.11_146.0610m/z	146.061	5.11243	neg	Benzocaine	HMDB0004992	Benzenoids	Benzene and substituted derivatives	Benzoic acids and derivatives	C07527	44.8	26.7	M-H2O-H	C9H11NO2	-0.548334	106.979	121.703	100.907	98.703	118.939	108.723	170.101	99.2507	174.97	142.778	100.853	65.2907	129.561	47.8699	30.5005	52.0437	70.8348	50.788	75.3858	841.01	54.4659	37.0798	25.6551	58.504
7.35_388.2678m/z	388.268	7.34523	pos	6-Keto-prostaglandin F1a	HMDB0002886	Lipids and lipid-like molecules	Fatty Acyls	Eicosanoids	C05961	44.8	32.7	M+NH4	C20H34O6	-4.34369	141.56	149.433	155.108	151.535	153.128	155.684	133.177	92.5936	202.66	251.351	134.377	118.332	123.462	157.51	201.54	101.217	148.821	191.147	144.041	97.2316	102.992	244.622	180.802	213.787
0.88_173.0562m/z	173.056	0.878733	neg	N-Acetylasparagine	HMDB0006028	Organic acids and derivatives	Carboxylic acids and derivatives	Amino acids, peptides, and analogues		44.7	35.1	M-H	C6H10N2O4	-3.25125	19.172	17.7665	14.5247	16.3031	12.0913	17.0764	7.73447e-07	25.6829	2.20804	9.60257	0.82037	17.6546	25.458	20.7049	14.5371	17.3389	30.2676	16.9244	28.4206	13.3471	10.963	15.8307	13.8807	14.6955
11.48_338.2445n	356.278	11.4823	pos	11,12-DiHETrE	HMDB0002314	Lipids and lipid-like molecules	Fatty Acyls	Eicosanoids	C14774	44.7	35.2	M+NH4, M+Na, M+H	C20H34O4	-3.67565	136.705	128.353	127.75	130.012	122.31	123.161	159.613	116.97	136.33	123.444	135.141	141.498	124.737	195.658	132.043	201.365	145.122	132.441	136.447	119.088	136.571	117.754	128.749	121.354
5.13_211.0970m/z	211.097	5.1251	neg	Perillic acid	HMDB0004586	Lipids and lipid-like molecules	Prenol lipids	Monoterpenoids	C11924	44.7	35.7	M+FA-H	C10H14O2	-3.22295	5.02993	5.27353	5.84271	4.55238	4.46904	4.67493	1.65784	7.73447e-07	6.78651	28.746	5.61814	2.82216	3.40683	2.40543	7.73447e-07	1.61777	8.25898	4.52436	4.3041	3.22478	2.87132	2.45983	9.16425	3.7871
6.25_215.1286m/z	215.129	6.25102	neg	8-Methylnonenoate	HMDB0012183	Lipids and lipid-like molecules	Fatty Acyls	Fatty acids and conjugates	C18202	44.7	29.8	M+FA-H	C10H18O2	-1.4687	22.674	25.5313	28.1728	28.0046	28.2606	26.4926	25.2824	16.7352	54.1382	64.389	20.8681	9.57604	47.3408	21.9635	31.0869	11.7463	28.3398	43.964	29.7141	14.7153	14.7463	62.6291	10.7177	30.3453
4.55_295.1279m/z	295.128	4.54577	pos	Tyrosyl-Hydroxyproline	HMDB0029106	Organic acids and derivatives	Carboxylic acids and derivatives	Amino acids, peptides, and analogues		44.6	30.1	M+H	C14H18N2O5	-3.21422	208.066	207.441	203.692	213.119	214.316	215.967	18.0219	199.721	84.8005	110.712	102.105	169.257	203.106	309.728	251.391	460.084	272.751	151.605	325.19	547.32	186.733	154.348	280.057	121.657
5.41_235.1072m/z	235.107	5.4087	pos	Phenylalanyl-Serine	HMDB0029004	Organic acids and derivatives	Carboxylic acids and derivatives	Amino acids, peptides, and analogues		44.6	27.8	M+H-H2O	C12H16N2O4	-2.06761	122.829	120.861	120.036	124.953	122.217	124.275	412.781	288.25	254.171	40.3694	196.538	15.1337	223.731	88.0753	9.77431	336.647	9.74592	7.86753	80.925	341.981	299.965	29.4522	5.68468	100.139
9.42_329.2330m/z	329.233	9.42028	neg	9,12,13-TriHOME	HMDB0004708	Lipids and lipid-like molecules	Fatty Acyls	Fatty acids and conjugates	C14833	44.6	33.6	M-H	C18H34O5	-1.02428	186.665	211.289	229.813	212.612	211.92	239.204	99.884	567.871	241.571	422.654	28.4834	219.118	198.983	263.59	389.807	144.896	337.052	46.6985	139.159	626.661	269.055	176.19	165.632	105.306
5.53_331.0814m/z	331.081	5.53007	neg	6-[2,3-Dihydroxy-1-(hydroxymethyl)propyl]-1,2-dihydro-7-hydroxy-9-methoxy-cyclopenta[c][1]benzopyran-3,4-dione	HMDB0062427	Phenylpropanoids and polyketides	Coumarins and derivatives	Unclassified	C19590	44.5	39.1	M-H2O-H	C17H18O8	-2.68899	5.31705	4.91941	5.38786	3.06857	3.82324	4.45905	4.46241	2.56185	32.7148	13.1509	0.04559	4.51352	8.08897	2.4818	0.930718	0.907294	0.843686	2.03118	3.15833	6.26097	2.02139	4.43847	0.00898551	7.09842
6.45_407.1111m/z	407.111	6.45095	pos	S-Adenosylhomocysteine	HMDB0000939	Nucleosides, nucleotides, and analogues	5'-deoxyribonucleosides	5'-deoxy-5'-thionucleosides	C00021	44.5	31.1	M+Na	C14H20N6O5S	0.636583	3.66263	2.8599	3.81622	4.03372	4.57163	4.09997	4.93711	1.40509	0.234025	2.18705	0.390964	3.62355	8.10892	7.85803	10.0752	2.36514	7.19266	9.93359	7.73447e-07	1.83097	7.25371	9.70196	7.73447e-07	2.96716
6.15_135.0449m/z	135.045	6.14968	neg	Phenylacetic acid	HMDB0000209	Benzenoids	Benzene and substituted derivatives	Unclassified	C07086	44.4	30.4	M-H	C8H8O2	-1.70438	53.6128	53.8714	42.3407	44.6865	59.2553	58.8328	36.1241	43.1789	75.8426	55.0517	29.4915	49.5763	46.1068	34.2802	40.969	29.8115	57.8189	74.0147	52.8457	40.341	45.9248	70.0732	49.9844	28.2427
7.20_195.0663m/z	195.066	7.20078	neg	2-Phenylpropionate	HMDB0011743	Phenylpropanoids and polyketides	Phenylpropanoic acids	Unclassified		44.4	30.5	M+FA-H	C9H10O2	0.201075	1.38964	3.05841	2.40717	3.69882	4.24428	4.70838	7.73447e-07	7.73447e-07	7.73447e-07	1.99522	7.73447e-07	7.73447e-07	3.33697	7.73447e-07	0.907786	7.73447e-07	7.73447e-07	4.27548	6.81937	7.73447e-07	2.53773	7.73447e-07	0.787044	3.66832
1.28_293.0571m/z	293.057	1.2762	neg	Indole-5,6-quinone	HMDB0006779	Organoheterocyclic compounds	Indoles and derivatives	Unclassified	C05579	44.3	26.3	2M-H	C8H5NO2	1.05598	11.3392	25.2844	19.2848	12.5835	16.8508	16.7032	7.73447e-07	39.3938	10.2959	12.6155	44.3544	12.1444	15.74	23.4594	27.3161	26.4147	24.9096	16.5873	25.6171	21.0119	21.5276	12.286	11.7045	12.0701
3.98_310.1153m/z	310.115	3.97785	neg	N2,N2-Dimethylguanosine	HMDB0004824	Nucleosides, nucleotides, and analogues	Purine nucleosides	Unclassified		44.3	32.5	M-H	C12H17N5O5	-1.16838	11.3192	17.4828	15.9878	11.5474	12.6599	15.2976	7.73447e-07	28.7981	3.59191	25.6217	7.73447e-07	5.10539	14.6203	7.73447e-07	7.73447e-07	7.73447e-07	0.905948	7.4632	14.1592	21.6197	7.73447e-07	0.805602	7.73447e-07	19.8943
7.43_271.0976m/z	271.098	7.42593	neg	2-Methylbenzoic acid	HMDB0002340	Benzenoids	Benzene and substituted derivatives	Benzoic acids and derivatives	C07215	44.3	25.8	2M-H	C8H8O2	0.00323996	30.664	33.7386	32.5089	31.6977	31.5442	30.3848	49.6943	28.7428	4.7374	23.659	32.1789	53.1612	14.6818	28.9869	33.6078	24.6463	30.101	34.649	64.6301	7.73447e-07	3.09602	22.0901	48.7088	30.4008
8.47_354.1116m/z	354.112	8.4718	pos	(S)-3-Hydroxy-N-methylcoclaurine	HMDB0006921	Organoheterocyclic compounds	Isoquinolines and derivatives	Benzylisoquinolines	C05202	44.3	65.3	M+K	C18H21NO4	4.41786	10.0743	10.4611	13.083	9.82128	9.1765	13.039	5.15463	3.91984	5.61689	10.8589	3.29646	8.04854	16.1066	20.2249	21.3612	0.845284	20.1367	19.922	18.1437	0.349573	6.54808	42.6808	23.8628	20.9875
8.92_277.2148m/z	277.215	8.92012	pos	9-OxoODE	HMDB0004669	Lipids and lipid-like molecules	Fatty Acyls	Lineolic acids and derivatives	C14766	44.3	34.5	M+H-H2O	C18H30O3	-4.62427	26.3827	29.9338	29.101	29.9573	27.3383	27.414	46.4623	59.5882	70.7099	39.2868	15.1518	17.9844	37.9366	19.7882	26.9331	22.411	23.9071	25.9257	29.3333	40.354	14.2034	25.2539	20.1256	26.5468
4.60_179.0585n	160.041	4.59513	neg	3-Succinoylpyridine	HMDB0000992	Organic acids and derivatives	Keto acids and derivatives	Gamma-keto acids and derivatives	C19569	44.2	26.8	M-H2O-H, M-H	C9H9NO3	1.47044	167.133	158.163	173.364	207.176	189.132	190.078	298.254	208.86	352.683	198.344	231.404	109.69	174.102	156.789	96.4589	224.387	207.97	76.3053	109.775	614.69	81.8783	84.3026	72.3998	97.9264
4.86_425.1374m/z	425.137	4.85995	neg	Tetracycline	HMDB0014897	Phenylpropanoids and polyketides	Tetracyclines	Unclassified	C06570	44.2	32.9	M-H2O-H	C22H24N2O8	4.41238	5.04369	4.28247	4.34238	3.76847	4.49178	5.24179	7.73447e-07	7.73447e-07	7.73447e-07	7.73447e-07	7.73447e-07	7.73447e-07	1.02928	7.73447e-07	7.73447e-07	7.73447e-07	7.73447e-07	7.73447e-07	23.3327	2.57973	34.6792	35.3453	39.968	20.3074
5.13_191.0574n	174.054	5.12622	pos	5-Hydroxyindoleacetic acid	HMDB0000763	Organoheterocyclic compounds	Indoles and derivatives	Indolyl carboxylic acids and derivatives	C05635	44.2	29.3	M+H-H2O, M+Na, M+K	C10H9NO3	-4.22583	30.2838	25.993	26.5395	27.8673	27.2148	27.514	20.5165	26.0958	28.24	49.3336	11.5773	7.70528	27.8804	8.15238	3.96515	10.3372	12.4515	17.9697	10.2254	368.487	11.4102	5.7984	3.9369	6.25308
4.47_181.0499m/z	181.05	4.46915	neg	3-(2,3-dihydroxyphenyl)propanoic acid	HMDB0134042	Phenylpropanoids and polyketides	Phenylpropanoic acids	Unclassified	C04044	44.1	29	M-H	C9H10O4	-3.79475	2.48234	2.21934	2.50748	1.41108	2.34921	4.30968	0.9808	0.843134	42.1109	3.55206	0.905126	7.73447e-07	2.37302	7.73447e-07	7.73447e-07	7.73447e-07	7.73447e-07	0.279353	7.73447e-07	6.62268	7.73447e-07	7.73447e-07	0.557267	0.508147
4.75_201.1018m/z	201.102	4.74942	pos	N-Acetylserotonin	HMDB0001238	Organoheterocyclic compounds	Indoles and derivatives	Hydroxyindoles	C00978	44.1	29.1	M+H-H2O	C12H14N2O2	-2.07123	13.9076	14.9125	13.2251	14.6585	14.3214	11.6147	6.15483	24.4036	7.47653	17.6152	9.58025	17.1749	12.3184	11.4152	13.039	5.96628	19.1084	8.23554	16.6438	11.8471	25.1937	8.06834	10.0639	7.05067
5.40_233.0928m/z	233.093	5.40373	neg	Tyrosyl-Alanine	HMDB0029098	Organic acids and derivatives	Carboxylic acids and derivatives	Amino acids, peptides, and analogues		44.1	28.6	M-H2O-H	C12H16N2O4	-1.34639	11.9234	11.0639	11.366	12.4697	11.7148	12.902	43.5284	32.2247	34.1018	3.36722	26.0767	7.73447e-07	27.9466	6.85573	7.73447e-07	34.001	7.73447e-07	7.73447e-07	7.47516	34.9453	33.5217	1.41197	7.73447e-07	9.08994
6.15_159.1023m/z	159.102	6.14968	neg	7-Hydroxyoctanoic acid	HMDB0000486	Organic acids and derivatives	Hydroxy acids and derivatives	Medium-chain hydroxy acids and derivatives		44.1	32.1	M-H	C8H16O3	-2.00671	10.1832	9.54421	6.21662	17.3763	15.5613	7.951	28.1309	7.65253	16.0585	4.2003	7.73447e-07	6.89674	7.27144	2.67196	1.78735	1.73805	12.287	17.1348	4.84511	19.8209	1.53356	5.07407	2.02268	1.24165
7.22_277.2148m/z	277.215	7.21623	pos	13-OxoODE	HMDB0004668	Lipids and lipid-like molecules	Fatty Acyls	Lineolic acids and derivatives	C14765	44.1	33.2	M+H-H2O	C18H30O3	-4.67345	69.6098	70.8745	71.8803	68.7108	67.9218	67.3346	66.5532	53.4593	78.6478	82.4519	39.7343	56.4228	66.313	80.0546	104.035	40.8772	79.1978	71.0964	72.0867	56.8127	30.1528	101.658	86.4066	103.85
0.94_426.0205m/z	426.02	0.9424	neg	dGDP	HMDB0000960	Phenylpropanoids and polyketides	Cinnamic acids and derivatives	Hydroxycinnamic acids and derivatives	C00361	44	31	M-H	C10H15N5O10P2	-3.92608	65.0861	62.3507	68.5466	82.5099	71.4078	81.1286	16.3418	51.5653	41.6187	29.3175	9.69507	90.2731	43.2629	70.5744	54.8564	111.293	58.762	223.42	50.8041	49.8276	130.626	103.856	97.377	94.4676
13.67_411.3604m/z	411.36	13.6726	pos	Epi-coprostanol	HMDB0001569	Lipids and lipid-like molecules	Steroids and steroid derivatives	Cholestane steroids	C12978	44	30.3	M+Na	C27H48O	1.62153	60.7255	79.2623	61.069	81.8172	72.4777	64.4745	128.184	99.4726	60.5656	97.8647	21.2608	119.998	109.268	94.8178	73.1982	67.2728	96.9056	157.662	43.2535	85.0525	125.087	166.161	36.0129	112.092
7.36_333.2049m/z	333.205	7.35988	pos	Prostaglandin D3	HMDB0003034	Lipids and lipid-like molecules	Fatty Acyls	Eicosanoids	C13802	44	28.3	M+H-H2O	C20H30O5	-3.38508	7.19628	7.71627	6.17171	8.08264	7.95084	6.04782	10.2386	7.37814	6.82887	5.49713	2.23719	16.5483	5.84831	8.82716	11.5858	8.63238	6.88779	9.65441	10.2251	2.31851	7.04331	10.8975	9.96021	1.70828
9.78_295.2258m/z	295.226	9.77788	pos	13-L-Hydroperoxylinoleic acid	HMDB0003871	Lipids and lipid-like molecules	Fatty Acyls	Lineolic acids and derivatives	C04717	44	28.7	M+H-H2O	C18H32O4	-3.10505	213.511	205.41	202.576	227.544	206.766	205.121	125.058	351.726	257.019	367.054	110.215	214.597	189.056	226.419	210.544	208.023	288.806	147.472	157.439	490.37	245.999	249.007	167.49	216.676
3.30_281.0892m/z	281.089	3.2959	neg	1-Methylinosine	HMDB0002721	Nucleosides, nucleotides, and analogues	Purine nucleosides	Unclassified		43.9	28.7	M-H	C11H14N4O5	0.130669	56.7084	66.3772	82.9061	58.2701	61.6895	74.5487	7.73447e-07	59.7476	7.73447e-07	78.4554	7.73447e-07	100.496	0.0740076	81.9787	81.2271	135.376	105.723	141.546	112.166	57.9594	63.4818	75.1687	82.9842	59.3097
3.95_166.0719m/z	166.072	3.9483	pos	7-Methylguanine	HMDB0000897	Organoheterocyclic compounds	Imidazopyrimidines	Purines and purine derivatives	C02242	43.9	23.4	M+H	C6H7N5O	-2.62341	10.6471	11.4568	11.0038	12.1707	11.626	10.7326	1.8283	24.777	1.77512	3.68692	5.40446	10.6667	9.8523	17.7292	17.683	16.595	18.9645	3.33224	12.8893	12.0466	11.0806	8.52992	9.52643	4.95015
9.43_295.2258m/z	295.226	9.4269	pos	(10E,12Z)-(9S)-9-Hydroperoxyoctadeca-10,12-dienoic acid	HMDB0062434	Lipids and lipid-like molecules	Fatty Acyls	Lineolic acids and derivatives	C14827	43.9	26.2	M+H-H2O	C18H32O4	-3.05043	270.771	284.312	260.863	268.364	261.548	261.141	129.588	597.363	157.665	591.605	79.4168	328.93	176.036	330.37	365.967	243.437	435.072	81.4073	148.573	822.642	325.161	129.993	143.544	75.1869
0.75_189.1590m/z	189.159	0.745367	pos	N6,N6,N6-Trimethyl-L-lysine	HMDB0001325	Organic acids and derivatives	Carboxylic acids and derivatives	Amino acids, peptides, and analogues	C03793	43.8	27	M+H	C9H20N2O2	-3.75034	80.9859	72.5014	74.6845	72.0493	87.1786	78.7152	7.73447e-07	108.24	62.9396	87.3095	44.186	79.5401	92.5862	81.1115	44.7571	110.544	82.2943	57.7635	78.1786	67.5103	134.165	47.3156	61.8032	78.5994
1.26_188.0928m/z	188.093	1.2632	neg	Proline betaine	HMDB0004827	Organic acids and derivatives	Carboxylic acids and derivatives	Amino acids, peptides, and analogues	C10172	43.8	24.2	M+FA-H	C7H13NO2	-0.395868	59.9428	82.5768	77.7176	65.6878	75.4628	81.444	5.04818	137.478	42.3948	61.8341	64.9824	97.4845	216.291	81.8126	70.5616	98.7991	81.6217	63.5737	87.6609	101.067	92.6597	62.6812	40.9203	50.8112
4.12_323.0636m/z	323.064	4.1178	pos	5-Thymidylic acid	HMDB0001227	Nucleosides, nucleotides, and analogues	Pyrimidine nucleotides	Pyrimidine deoxyribonucleotides	C00364	43.8	25.4	M+H	C10H15N2O8P	-0.916948	11.7794	12.5263	10.3311	10.9031	12.2807	10.4213	1.18245	25.3684	3.97741	3.70271	14.3288	13.5907	29.3791	7.39891	8.50471	5.86771	10.3344	2.79739	10.9856	21.5526	7.06049	3.26841	4.38282	11.6182
4.38_260.1375n	259.129	4.38132	neg	Isoleucyl-Glutamate	HMDB0028906	Organic acids and derivatives	Carboxylic acids and derivatives	Amino acids, peptides, and analogues		43.8	21.6	M-H2O-H, M-H	C11H20N2O5	1.23687	91.4874	96.5083	103.317	97.587	118.724	100.638	7.11313	95.6732	36.7445	78.1517	88.7141	82.9054	91.5562	139.634	104.893	202.644	95.0765	64.517	124.035	251.932	65.4015	75.6202	142.682	43.9832
5.40_195.0659m/z	195.066	5.40373	neg	Benzyl acetate	HMDB0031310	Benzenoids	Benzene and substituted derivatives	Benzyloxycarbonyls	C15513	43.8	27.1	M+FA-H	C9H10O2	-2.27752	22.5763	25.5097	24.8438	25.4915	23.7358	23.6803	13.8475	37.5606	14.2148	26.8203	9.65808	12.0544	73.3444	17.1121	8.43598	41.4685	11.9478	30.9468	53.042	69.2786	12.2545	13.4262	12.3161	31.8391
6.07_173.1183m/z	173.118	6.07403	neg	(R)-1-Octen-3-ol	HMDB0031299	Lipids and lipid-like molecules	Fatty Acyls	Fatty alcohols	C14272	43.8	24.9	M+FA-H	C8H16O	-0.394567	55.2913	57.3255	58.3854	91.7106	55.5227	73.3996	46.3682	45.8577	138.778	121.055	51.185	43.3654	46.293	42.466	71.4782	59.3754	47.5691	59.0542	46.5068	82.9662	47.0703	70.3646	61.9713	70.8905
6.41_241.0852m/z	241.085	6.4058	pos	O-Desmethylangolensin	HMDB0004629	Phenylpropanoids and polyketides	Alpha-methyldeoxybenzoin flavonoids	Unclassified		43.8	24.9	M+H-H2O	C15H14O4	-2.87905	78.7614	80.7914	81.3731	83.8065	78.2247	77.7217	82.7523	37.1607	7.64843	68.3959	64.3459	134.514	33.97	101.866	133.758	93.1633	85.3733	127.684	91.4051	6.6676	83.6358	118.643	148.324	78.6736
4.48_267.0512m/z	267.051	4.4818	neg	Diphenol glucuronide	HMDB0059998	Organic oxygen compounds	Organooxygen compounds	Carbohydrates and carbohydrate conjugates		43.7	25.2	M-H2O-H	C12H14O8	0.485915	2.62484	3.64099	1.82313	2.06445	2.409	2.84361	1.27578	1.22828	18.5646	4.15951	7.73447e-07	1.15639	3.17841	1.57211	1.83572	2.38193	2.38341	0.382191	1.69534	1.80571	0.56533	0.759909	2.00865	3.58293
4.67_245.0120m/z	245.012	4.67097	neg	4-Vinylphenol sulfate	HMDB0062775	Organic acids and derivatives	Organic sulfuric acids and derivatives	Arylsulfates		43.7	35.3	M+FA-H	C8H8O4S	-2.64116	1.21749	1.1734	1.42085	0.696235	1.15073	0.697672	1.48678	7.73447e-07	7.73447e-07	7.73447e-07	7.73447e-07	7.73447e-07	4.65315	7.73447e-07	7.73447e-07	7.73447e-07	7.73447e-07	7.73447e-07	7.73447e-07	7.73447e-07	7.73447e-07	2.6205	7.73447e-07	7.73447e-07
5.44_475.1848m/z	475.185	5.44173	neg	Glycyltyrosine	HMDB0028853	Organic acids and derivatives	Carboxylic acids and derivatives	Amino acids, peptides, and analogues		43.7	24.5	2M-H	C11H14N2O4	2.88518	3.064	2.19494	2.70216	4.04377	3.16544	3.05198	7.73447e-07	3.65552	7.73447e-07	7.73447e-07	7.73447e-07	6.27889	31.0221	7.73447e-07	7.73447e-07	7.73447e-07	7.73447e-07	7.73447e-07	6.70719	6.87357	2.16784	7.73447e-07	5.50773	2.35661
8.09_293.2099m/z	293.21	8.09467	pos	(2'E,4'Z,7'Z,8E)-Colnelenic acid	HMDB0030996	Lipids and lipid-like molecules	Fatty Acyls	Fatty acids and conjugates	C16320	43.7	26.2	M+H	C18H28O3	-4.29406	322.705	318.065	310.959	316.361	311.061	307.719	376.33	303.632	583.848	513.481	237.026	244.461	356.283	351.97	412.473	244.007	362.381	382.733	314.879	282.625	237.929	495.625	325.278	442.732
8.28_328.1042m/z	328.104	8.27565	pos	Acetaminophen glucuronide	HMDB0010316	Organic oxygen compounds	Organooxygen compounds	Carbohydrates and carbohydrate conjugates		43.7	31.8	M+H	C14H17NO8	4.57603	21.1776	21.4087	20.8242	20.2683	20.7776	19.9042	7.05958	4.09668	9.82217	25.515	2.55206	12.2626	7.73447e-07	22.2748	36.5391	7.73447e-07	21.3082	36.7347	33.4194	10.2167	33.3877	42.3147	37.1573	31.7927
0.94_187.0846n	170.081	0.94035	pos	2-Keto-6-acetamidocaproate	HMDB0012150	Organic acids and derivatives	Keto acids and derivatives	Medium-chain keto acids and derivatives	C05548	43.6	29.6	M+H-H2O, M+H	C8H13NO4	1.01773	31.6955	36.1637	34.4964	35.0508	35.6827	33.3791	31.5118	28.144	42.7262	46.2435	33.6258	26.7257	38.1482	36.0191	38.6713	26.1205	39.8111	34.3809	43.7708	48.6469	37.0461	44.2248	51.4248	34.163
1.38_202.0717m/z	202.072	1.3767	neg	Tiglylglycine	HMDB0000959	Organic acids and derivatives	Carboxylic acids and derivatives	Amino acids, peptides, and analogues		43.6	29.2	M+FA-H	C7H11NO3	-2.52777	13.409	14.3449	14.9316	20.493	12.234	23.8856	19.2374	17.0459	4.96653	40.8372	7.45916	3.54582	13.0708	9.7351	10.8611	7.73447e-07	22.3942	10.3995	15.2273	10.6153	23.8045	10.128	47.233	9.97429
11.11_295.2284m/z	295.228	11.1127	neg	9,10-Epoxyoctadecenoic acid	HMDB0004701	Lipids and lipid-like molecules	Fatty Acyls	Fatty acids and conjugates	C14825	43.6	27.1	M-H	C18H32O3	1.79022	143.719	140.789	114.325	124.797	95.641	114.329	190.049	375.381	60.4434	125.443	118.289	81.7619	171.319	193.314	123.042	125.47	83.1574	99.4744	105.104	302.514	161.512	65.3635	90.8694	57.6275
3.77_247.1282m/z	247.128	3.76798	pos	Isoleucyl-Aspartate	HMDB0028903	Organic acids and derivatives	Carboxylic acids and derivatives	Amino acids, peptides, and analogues		43.6	22.2	M+H	C10H18N2O5	-2.63485	19.9481	20.8929	23.5197	22.3723	21.4959	24.4626	29.415	19.4802	43.1551	9.34344	188.928	14.8121	18.9003	11.9834	21.6855	8.82547	12.783	9.28457	19.5829	40.3211	20.762	11.5411	24.8397	4.76626
4.97_107.0501m/z	107.05	4.9736	neg	p-Cresol	HMDB0001858	Benzenoids	Phenols	Cresols	C01468	43.6	24	M-H	C7H8O	-1.50826	43.8716	56.8634	55.2301	73.4631	35.8723	75.8481	70.3635	66.3314	78.3323	84.8642	49.8597	89.9349	52.8127	63.941	62.312	38.4159	46.5772	64.4803	58.3363	102.495	86.7237	64.3978	50.7864	46.7259
3.97_153.0186m/z	153.019	3.96535	neg	Protocatechuic acid	HMDB0001856	Benzenoids	Benzene and substituted derivatives	Benzoic acids and derivatives	C00230	43.5	31.1	M-H	C7H6O4	-4.92194	4.32039	6.5094	4.24837	4.99305	4.5204	4.16818	6.27733	0.599964	2.64782	5.60104	1.30356	2.73561	3.29372	4.02979	6.73697	7.73447e-07	2.83796	4.01709	3.31385	11.8302	3.0936	7.02488	5.86436	6.28546
5.01_301.1192m/z	301.119	5.01143	neg	2-Phenylglycine	HMDB0002210	Organic acids and derivatives	Carboxylic acids and derivatives	Amino acids, peptides, and analogues		43.5	22.4	2M-H	C8H9NO2	-0.648499	25.2339	23.6602	25.0208	25.7433	24.0379	25.5921	22.1452	17.0885	42.2762	43.4985	22.2399	23.0283	37.4299	24.4459	36.5264	13.7253	26.1705	36.7298	23.6681	13.769	18.4991	40.6219	33.3099	26.834
6.11_333.1080m/z	333.108	6.11168	neg	Cotinine glucuronide	HMDB0001013	Nucleosides, nucleotides, and analogues	Pyrimidine nucleotides	Pyrimidine ribonucleotides	C00190	43.5	36.8	M-H2O-H	C16H20N2O7	-3.48522	11.7224	11.0881	9.58388	11.5269	11.1826	8.22637	14.1025	4.73709	8.6778	10.8569	9.09747	13.3248	4.92029	11.8207	20.3229	9.77431	7.48195	9.03614	17.9222	15.6856	8.34531	10.1986	25.144	10.2661
2.32_325.1136m/z	325.114	2.3228	neg	Melibiitol	HMDB0006791	Lipids and lipid-like molecules	Fatty Acyls	Fatty acyl glycosides	C05399	43.4	25.1	M-H2O-H	C12H24O11	-1.24471	29.1459	33.2968	35.8513	42.9173	42.1604	38.9446	7.73447e-07	9.59678	7.73447e-07	7.73447e-07	7.73447e-07	1.0608	7.73447e-07	273.418	7.73447e-07	1011.07	0.342102	7.73447e-07	7.72341	2.70289	2.58272	7.73447e-07	7.73447e-07	4.64019
6.92_173.1180m/z	173.118	6.91913	neg	Octanal	HMDB0001140	Organic oxygen compounds	Organooxygen compounds	Carbonyl compounds	C01545	43.4	28	M+FA-H	C8H16O	-2.12052	21.5104	11.7453	17.4089	16.9002	17.1785	15.3077	9.9438	10.0376	24.4035	31.6353	13.1556	7.04751	6.87574	9.35859	15.2901	8.82733	17.1506	23.8549	7.51063	5.19946	9.36131	12.5479	17.157	23.6471
7.75_374.2883m/z	374.288	7.7467	pos	Prostaglandin F1a	HMDB0002685	Lipids and lipid-like molecules	Fatty Acyls	Eicosanoids	C06475	43.4	26	M+NH4	C20H36O5	-4.93228	77.0656	87.0682	82.8739	89.495	84.8518	85.7464	65.4037	58.0914	164.14	145.298	48.6399	59.7619	107.626	83.5721	119.076	48.1717	112.905	105.622	107.527	47.4389	39.1451	171.428	88.2965	162.349
9.19_303.1945m/z	303.195	9.19392	pos	19-Oxotestosterone	HMDB0003959	Lipids and lipid-like molecules	Steroids and steroid derivatives	Androstane steroids	C05295	43.4	27	M+H	C19H26O3	-3.06464	9.35551	8.24507	5.75714	6.17455	5.83973	7.56203	6.41851	4.35491	9.52162	14.6911	3.71891	4.37049	10.7292	6.1184	8.17281	1.92014	8.50154	11.5622	6.21291	2.22044	4.48241	14.2096	8.32284	9.07988
4.03_236.0928m/z	236.093	4.02563	pos	N-Acetylvanilalanine	HMDB0011716	Organic acids and derivatives	Carboxylic acids and derivatives	Amino acids, peptides, and analogues		43.3	27.3	M+H-H2O	C12H15NO5	4.11164	3.38199	4.47474	3.87991	5.69363	4.704	6.03122	1.02151	0.949599	1.63987	8.20727	2.68384	3.71291	4.37681	5.06717	7.93531	0.252337	5.71224	8.11458	3.40726	2.04589	2.63298	7.4985	4.07195	8.79372
5.14_194.0805m/z	194.08	5.14205	pos	2-Methylhippuric acid	HMDB0011723	Benzenoids	Benzene and substituted derivatives	Benzoic acids and derivatives	C01586	43.3	23.8	M+H	C10H11NO3	-3.67232	27.0792	26.6985	26.1117	26.8213	25.7364	24.3118	40.0771	3.80583	1.91651	6.42812	0.707912	0.446299	72.8577	1.39528	4.09003	7.73447e-07	1.78823	4.82325	6.99675	3.25482	1.91973	47.9977	3.16966	5.09749
0.80_324.0928m/z	324.093	0.801083	neg	N-Glycolylneuraminic acid	HMDB0000833	Organic oxygen compounds	Organooxygen compounds	Carbohydrates and carbohydrate conjugates	C03410	43.2	24.9	M-H	C11H19NO10	-2.5914	113.044	121.932	127.988	122.616	111.86	118.738	83.9466	32.4695	74.6726	136.894	9.87142	45.0002	32.5988	151.387	176.749	142.6	121.854	65.8726	175.955	78.7411	30.3206	111.16	16.5591	38.1479
1.49_211.0013m/z	211.001	1.4892	neg	Xylulose 5-phosphate	HMDB0000868	Organic oxygen compounds	Organooxygen compounds	Carbohydrates and carbohydrate conjugates	C00231	43.2	20.1	M-H2O-H	C5H11O8P	-0.215553	190.298	223.732	200.649	213.693	244.254	180.928	45.6299	63.2728	238.312	328.689	92.8376	318.814	567.099	68.1252	48.381	73.8528	137.046	301.978	182.034	192.244	173.197	162.174	188.793	225.504
11.67_470.3378n	471.345	11.6681	pos	Glycyrrhetinic acid	HMDB0011628	Lipids and lipid-like molecules	Prenol lipids	Triterpenoids	C02283	43.2	24.6	M+H-H2O, M+H	C30H46O4	-3.79688	166.622	163.899	201.993	161.703	184.147	183.231	512.318	112.985	75.1523	138.963	59.9111	209.064	123.224	159.204	75.2715	237.253	311.036	87.1128	135.38	258.682	124.646	221.701	194.92	255.399
2.28_231.0981m/z	231.098	2.28497	neg	Alanyl-Proline	HMDB0028695	Organic acids and derivatives	Carboxylic acids and derivatives	Amino acids, peptides, and analogues		43.2	29.2	M+FA-H	C8H14N2O3	-2.82635	3.80502	4.12749	3.74707	3.96627	4.15698	4.7536	7.73447e-07	9.01301	6.92479	1.49406	2.80193	4.4685	7.73447e-07	1.36487	2.0966	1.05141	2.14315	7.73447e-07	5.87	1.61694	1.2569	1.56744	7.73447e-07	0.471727
2.42_251.1016n	296.1	2.42395	neg	5'-Deoxyadenosine	HMDB0001983	Nucleosides, nucleotides, and analogues	5'-deoxyribonucleosides	Unclassified	C05198	43.2	19.7	M-H, M+FA-H	C10H13N5O3	-0.813452	181.257	188.01	202.235	218.405	187.158	195.009	17.3011	325.322	25.8844	24.1606	179.113	283.681	147.721	433.382	348.021	557.778	327.062	143.902	198.5	396.006	282.85	151.86	306.097	115.036
5.14_188.0144n	187.007	5.13793	neg	p-Toluenesulfonic acid	HMDB0059933	Benzenoids	Benzene and substituted derivatives	Benzenesulfonic acids and derivatives	C06677	43.2	19.7	M-H, 2M-H	C7H8O4S	0.604758	247.571	251.34	246.372	246.812	239.019	247.688	221.353	44.5534	25.4404	35.4356	6.96185	6.10536	498.672	21.4114	49.3688	7.9933	13.9578	36.956	19.2086	17.6614	7.49486	377.841	12.3048	20.4727
12.71_314.2685m/z	314.269	12.7103	pos	12,13-EpOME	HMDB0004702	Lipids and lipid-like molecules	Fatty Acyls	Fatty acids and conjugates	C14826	43.1	20.2	M+NH4	C18H32O3	-1.42635	9.14308	12.9704	12.4408	12.3203	11.22	11.996	51.3934	59.5846	34.4244	27.8991	61.4789	79.0512	23.4527	73.0674	29.2842	128.744	400.538	104.337	44.2617	92.6066	59.4825	97.2715	70.1881	50.0467
2.36_186.0754m/z	186.075	2.3556	pos	3,4-Dihydroxymandelaldehyde	HMDB0006242	Benzenoids	Benzene and substituted derivatives	Phenylacetaldehydes	C05577	43.1	20.8	M+NH4	C8H8O4	-3.94652	381.325	390.905	395.582	396.604	386.919	402.272	133.105	515.661	277.92	239.422	506.598	398.904	101.289	568.496	570.351	743.44	480.74	373.616	572.952	656.176	447.783	321.706	516.647	164.411
2.61_605.1019m/z	605.102	2.6079	pos	GDP-4-Dehydro-6-deoxy-D-mannose	HMDB0001346	Nucleosides, nucleotides, and analogues	Purine nucleotides	Purine nucleotide sugars	C01222	43.1	28.6	M+NH4	C16H23N5O15P2	2.5777	33.4626	31.0746	33.3399	33.3026	37.2171	36.392	8.07682	56.9614	7.53666	15.5632	10.4173	46.2042	55.2386	26.6462	31.312	30.4941	28.8785	29.5418	44.8396	54.0199	18.9795	14.9371	15.3859	41.4417
3.55_215.1383m/z	215.138	3.55083	pos	Threoninyl-Leucine	HMDB0029065	Organic acids and derivatives	Carboxylic acids and derivatives	Amino acids, peptides, and analogues		43.1	22.7	M+H-H2O	C10H20N2O4	-3.15617	28.63	37.057	45.161	30.5781	21.5772	44.768	14.8828	18.4687	52.6821	18.8378	125.825	26.959	111.359	34.6523	49.3052	41.7639	55.8643	25.2186	72.4368	43.4293	103.243	13.5122	35.0729	27.2306
3.89_256.1181m/z	256.118	3.88732	pos	3,4,5-Trimethoxycinnamic acid	HMDB0002511	Phenylpropanoids and polyketides	Cinnamic acids and derivatives	Hydroxycinnamic acids and derivatives		43.1	19	M+NH4	C12H14O5	0.803901	7.63445	9.17735	9.68817	8.13131	8.24518	11.3178	5.87314	8.47385	17.2704	11.887	7.77501	15.52	9.08242	8.70351	15.5455	6.23243	8.76977	13.3681	15.0384	7.20536	11.781	9.31871	11.6021	8.89193
7.50_289.1786m/z	289.179	7.49738	pos	2-Polyprenyl-3-methyl-6-methoxy-1,4-benzoquinone	HMDB0060353	Lipids and lipid-like molecules	Prenol lipids	Quinone and hydroquinone lipids	C17561	43.1	22.7	M+H	C18H24O3	-4.12794	30.1883	29.4111	29.2499	31.5663	27.2868	33.2762	28.5952	18.7618	40.7683	47.1633	18.4475	27.1405	28.1123	34.8288	48.0994	21.3686	29.492	43.4661	34.2981	20.8915	19.0929	48.3053	42.8384	38.9631
8.59_388.2680m/z	388.268	8.5878	pos	Thromboxane B2	HMDB0003252	Lipids and lipid-like molecules	Fatty Acyls	Eicosanoids	C05963	43.1	29.2	M+NH4	C20H34O6	-3.76824	15.5579	16.8153	17.1852	20.4253	23.1491	21.2589	124.481	54.0012	3.19093	17.3513	11.545	9.53089	61.988	10.7655	10.8525	8.45339	23.7489	10.1749	4.05619	6.42705	0.912542	12.35	7.26199	4.97908
10.70_365.2698m/z	365.27	10.7007	neg	Pregnanediol	HMDB0004025	Lipids and lipid-like molecules	Steroids and steroid derivatives	Pregnane steroids	C05484	43	23.7	M+FA-H	C21H36O2	0.114423	50.8507	49.8786	49.3903	58.7122	54.6567	57.0448	75.5675	26.3888	2.27207	54.9888	7.73447e-07	115.735	26.5095	78.8012	62.4848	72.232	71.339	106.566	46.2142	54.6252	39.0794	57.745	66.3745	64.0406
2.23_202.0702m/z	202.07	2.23493	pos	4-O-Methylgallic acid	HMDB0013198	Benzenoids	Benzene and substituted derivatives	Benzoic acids and derivatives		43	24.4	M+NH4	C8H8O5	-4.49731	2.30253	11.9253	11.0481	13.1683	12.9654	11.3967	8.2235	0.977418	21.1377	30.6492	6.56724	12.6736	7.73447e-07	16.7928	15.1804	8.5474	23.3727	1.03664	1.59215	4.96634	0.522365	17.7908	1.10788	19.3121
3.16_213.0869m/z	213.087	3.16403	pos	3-Hydroxyhippuric acid	HMDB0006116	Benzenoids	Benzene and substituted derivatives	Benzoic acids and derivatives		43	22.8	M+NH4	C9H9NO4	-0.176578	14.1921	11.4869	11.8481	11.0025	14.3652	11.7825	6.25307	9.77232	17.5717	22.1464	11.5772	6.56638	2.81323	10.2396	5.41983	0.495047	8.19497	13.1819	7.32783	4.51929	5.38645	18.2409	10.333	14.059
6.78_330.2626m/z	330.263	6.78493	pos	11-HpODE	HMDB0062281	Lipids and lipid-like molecules	Fatty Acyls	Lineolic acids and derivatives	C07338	43	20.7	M+NH4	C18H32O4	-4.01106	35.4069	33.7664	38.9285	35.901	33.2111	34.9068	1.59722	107.236	22.4885	55.8667	25.4492	25.1135	47.9345	30.8156	25.2631	35.042	34.794	10.7759	5.27495	174.468	26.0613	10.3505	21.0123	5.9953
1.82_305.1443m/z	305.144	1.8238	pos	N-Ribosylhistidine	HMDB0002089	Organic acids and derivatives	Carboxylic acids and derivatives	Amino acids, peptides, and analogues		42.9	31.8	M+NH4	C11H17N3O6	-4.23859	58.2071	37.5172	28.2166	37.1011	46.2403	35.1788	7.73447e-07	49.242	40.5082	37.4933	16.2336	58.2104	82.5946	18.137	23.5207	7.73447e-07	18.0741	27.1635	105.061	122.299	10.4793	14.425	54.2072	2.19982
11.79_249.1502m/z	249.15	11.7922	neg	2,4-Di-tert-butylphenol	HMDB0013816	Benzenoids	Benzene and substituted derivatives	Phenylpropanes		42.9	32.2	M+FA-H	C14H20O	2.95983	57.6293	67.0881	55.8401	67.9664	42.6495	51.2464	57.6945	42.8862	58.3102	47.8823	48.6359	67.9309	40.8774	60.4827	43.8051	80.9043	60.7024	54.4815	40.7203	55.6851	54.5263	49.3276	30.0373	30.7108
12.01_524.3692m/z	524.369	12.0099	pos	LysoPC(18:0)	HMDB0010384	Lipids and lipid-like molecules	Glycerophospholipids	Glycerophosphocholines	C04230	42.9	19.7	M+H	C26H54NO7P	-3.53339	47.7485	41.8434	36.6556	34.864	35.1706	34.0934	33.443	44.9855	38.2469	29.3226	31.2001	55.1148	83.9434	20.4472	28.8004	29.8315	20.1795	102.018	31.0583	45.3502	20.7004	17.9265	17.3311	14.9304
2.27_211.0010m/z	211.001	2.27247	neg	D-Arabinose 5-phosphate	HMDB0011734	Organic oxygen compounds	Organooxygen compounds	Carbohydrates and carbohydrate conjugates	C01112	42.9	21.7	M-H2O-H	C5H11O8P	-1.56968	56.3845	70.0284	80.3654	62.317	83.092	60.9719	35.7904	14.8979	89.2999	113.555	15.3927	99.5522	6.16337	12.7913	9.89378	19.8426	25.8461	104.957	37.3197	57.7468	28.9185	52.098	73.1427	94.2319
4.25_309.1086m/z	309.109	4.25432	neg	Acetyl-N-formyl-5-methoxykynurenamine	HMDB0004259	Organic oxygen compounds	Organooxygen compounds	Carbonyl compounds	C05642	42.9	22.9	M+FA-H	C13H16N2O4	-2.47063	26.2369	41.983	33.4352	35.6776	30.018	40.0223	7.73447e-07	46.719	10.6671	20.0693	20.5575	53.0853	143.654	31.4717	16.4225	49.9165	36.3557	16.3485	37.002	33.578	28.0597	20.6443	40.5319	30.0821
4.99_203.0924m/z	203.092	4.98627	neg	3-Oxovalproic acid	HMDB0060685	Organic acids and derivatives	Keto acids and derivatives	Short-chain keto acids and derivatives	C16652	42.9	23.9	M+FA-H	C8H14O3	-0.353309	5.81227	6.40035	5.44799	3.68748	5.6316	5.75254	6.44526	6.62655	19.9016	10.1658	3.90703	0.845503	6.92987	4.16816	2.43599	1.8383	6.07786	3.6125	7.67573	7.6373	0.685744	10.1248	2.04547	6.72089
0.67_221.1496m/z	221.15	0.66655	pos	L-Acetylcarnitine	HMDB0000201	Lipids and lipid-like molecules	Fatty Acyls	Fatty acid esters	C02571	42.8	17	M+NH4	C9H17NO4	0.100728	113.128	112.904	114.821	108.126	107.873	99.9196	33.3157	173.951	43.4797	54.1095	287.124	141.843	157.119	180.491	149.586	219.904	208.171	45.7897	85.8906	159.227	276.806	78.5351	169.201	93.0613
8.23_305.2465m/z	305.246	8.22633	pos	Vaccenic acid	HMDB0003231	Lipids and lipid-like molecules	Fatty Acyls	Fatty acids and conjugates	C08367	42.8	41.1	M+Na	C18H34O2	4.92254	9.62833	8.86934	10.1341	9.1525	8.98503	11.3349	10.406	8.72248	13.5628	13.6176	9.88121	10.8368	10.6289	10.8893	11.9372	11.2219	11.3846	13.818	9.15408	6.49789	6.82143	10.4311	12.0815	10.547
9.82_288.2888m/z	288.289	9.82188	pos	Heptadecanoic acid	HMDB0002259	Lipids and lipid-like molecules	Fatty Acyls	Fatty acids and conjugates		42.8	22	M+NH4	C17H34O2	-3.52824	76.2487	66.5355	71.4424	64.9583	65.4608	71.1466	154.857	79.2387	142.088	71.7507	133.619	105.931	145.522	110.24	96.4775	116.413	85.2178	84.2691	50.9911	106.294	139.025	83.5665	60.4279	56.2162
10.22_312.2288n	335.218	10.2198	pos	9(S)-HPODE	HMDB0006940	Lipids and lipid-like molecules	Fatty Acyls	Lineolic acids and derivatives	C14827	42.7	21.6	M+NH4, M+Na, M+H	C18H32O4	-4.10532	223.564	213.219	196.46	220.737	206.469	200.588	163.306	100.185	100.625	300.783	104.118	123.509	113.312	322.721	311.749	219.223	351.002	267.722	211.921	244.858	110.389	684.547	416.969	491.311
10.88_323.2228m/z	323.223	10.883	neg	Alpha-Linolenic acid	HMDB0001388	Lipids and lipid-like molecules	Fatty Acyls	Lineolic acids and derivatives	C06427	42.7	19.9	M+FA-H	C18H30O2	-0.0181546	39.7083	38.4752	44.223	48.687	48.5464	42.2477	29.5626	15.0932	38.6861	9.55476	39.1227	20.4584	40.7448	117.828	42.0245	155.641	57.3563	51.7243	19.5216	27.4611	37.6679	65.4912	47.6538	8.41246
15.83_504.4381m/z	504.438	15.8303	pos	Ceramide (d18:1/12:0)	HMDB0004947	Lipids and lipid-like molecules	Sphingolipids	Ceramides	C00195	42.7	27.5	M+Na	C30H59NO3	-1.30389	20.8302	21.512	19.7137	23.37	19.8751	20.5948	11.4523	1.8611	2.85255	8.71879	2.34254	102.974	6.54365	17.5758	32.8736	3.63942	28.9278	28.1761	4.48931	0.317171	21.2252	29.6079	8.21424	8.08548
3.98_615.3190m/z	615.319	3.97913	pos	Neomycin	HMDB0015129	Organic oxygen compounds	Organooxygen compounds	Carbohydrates and carbohydrate conjugates	C01737	42.7	25.9	M+H	C23H46N6O13	-0.879424	23.9639	24.2871	26.4426	26.567	26.6733	23.9183	46.3237	30.6053	45.9732	2.71921	75.5847	6.19334	73.7136	0.912145	4.8576	0.316703	3.71286	2.12008	225.071	10.5699	2.99452	1.01625	5.15996	2.18306
5.16_223.0604m/z	223.06	5.16342	neg	4-Methoxycinnamic acid	HMDB0002040	Phenylpropanoids and polyketides	Cinnamic acids and derivatives	Cinnamic acids		42.7	27.1	M+FA-H	C10H10O3	-4.2641	10.4632	12.2642	11.9971	13.4525	10.2137	12.8629	9.47102	7.65845	8.66175	10.8551	15.9948	15.8743	5.15198	11.5445	18.1396	6.36273	12.9226	19.6078	12.2738	7.73447e-07	20.0149	13.6464	26.3592	5.64124
5.35_209.0815m/z	209.081	5.35308	neg	3-Phenylbutyric acid	HMDB0001955	Phenylpropanoids and polyketides	Phenylpropanoic acids	Unclassified		42.7	17.7	M+FA-H	C10H12O2	-2.68545	14.328	14.894	16.7905	17.6667	16.0494	14.5079	37.0322	20.2892	32.8063	35.8571	24.9187	12.6786	7.30309	17.5213	9.1512	36.0592	21.6554	9.81782	5.30759	8.23386	12.4058	10.9384	23.208	27.342
8.36_173.1179m/z	173.118	8.36068	neg	2-Octanone	HMDB0031294	Organic oxygen compounds	Organooxygen compounds	Carbonyl compounds		42.7	26.4	M+FA-H	C8H16O	-3.54737	2.05337	3.67015	4.05119	2.13504	4.82389	2.82139	7.73447e-07	7.73447e-07	1.36904	1.69664	7.73447e-07	1.36754	0.549208	7.73447e-07	7.73447e-07	7.73447e-07	7.73447e-07	7.73447e-07	4.3053	7.73447e-07	5.1854	7.73447e-07	1.24838	0.486119
9.63_459.3450m/z	459.345	9.63138	pos	27-Deoxy-5b-cyprinol	HMDB0001231	Lipids and lipid-like molecules	Steroids and steroid derivatives	Bile acids, alcohols and derivatives	C05446	42.7	26.5	M+Na	C27H48O4	1.20808	16.9806	18.1309	17.8326	18.5614	17.152	17.4563	32.4937	15.8029	23.5107	3.51709	14.2349	63.6587	23.2462	17.5315	13.3386	29.7103	9.25959	9.71086	41.4274	18.6089	9.93542	8.77919	5.96996	10.9136
1.68_360.0931m/z	360.093	1.67668	neg	Chondroitin	HMDB0000629	Organic oxygen compounds	Organooxygen compounds	Carbohydrates and carbohydrate conjugates	C00401	42.6	30.7	M-H2O-H	C14H21NO11	-1.37621	42.9622	50.2023	78.4518	51.0128	43.8902	71.3153	7.73447e-07	49.0249	26.1134	23.8042	50.0685	55.3086	37.1596	119.822	45.2904	60.2012	83.1418	24.1519	42.6993	40.1042	46.0946	49.489	45.5122	7.73447e-07
11.88_473.3590m/z	473.359	11.8761	pos	6-Deoxocastasterone	HMDB0033984	Lipids and lipid-like molecules	Steroids and steroid derivatives	Bile acids, alcohols and derivatives	C15802	42.6	22.9	M+Na	C28H50O4	-2.56474	13.1424	12.5742	11.1148	11.4778	10.9632	12.1437	16.2584	27.0104	11.244	23.6125	7.79726	8.27177	9.90153	16.5593	14.6389	16.2379	13.2229	17.1097	13.6291	31.253	13.1135	13.906	9.30702	12.1365
3.57_169.0965m/z	169.096	3.56517	pos	Pyridoxamine	HMDB0001431	Organoheterocyclic compounds	Pyridines and derivatives	Pyridoxamines	C00534	42.6	27.1	M+H	C8H12N2O2	-4.00751	13.7173	21.2771	19.6136	16.43	12.4391	19.608	19.6857	14.4612	32.6165	27.8159	13.9077	10.6577	16.5505	21.9572	22.7855	11.1947	21.5205	16.3255	22.7396	21.6227	12.9856	24.835	26.9842	23.0635
4.77_327.0866m/z	327.087	4.77145	neg	m-Coumaric acid	HMDB0001713	Phenylpropanoids and polyketides	Cinnamic acids and derivatives	Hydroxycinnamic acids and derivatives	C12621	42.6	23.4	2M-H	C9H8O3	-2.57884	13.6867	12.4011	12.619	12.8405	13.4614	13.6373	11.9853	1.22111	7.73447e-07	9.77479	10.104	17.0817	0.812149	15.7074	22.0885	10.7854	14.8615	26.2016	11.0284	1.12231	21.1919	12.3427	33.6319	11.1783
5.13_193.0739n	192.067	5.1251	neg	4-Hydroxy-5-phenyltetrahydro-1,3-oxazin-2-one	HMDB0060389	Benzenoids	Benzene and substituted derivatives	Unclassified	C16595	42.6	16.4	M-H, 2M-H	C10H11NO3	0.00718184	72.238	81.5261	67.9052	60.3649	72.2113	78.8038	97.949	24.2094	4.66678	21.9295	7.73447e-07	7.73447e-07	168.986	6.62955	5.76777	0.70256	2.0956	5.72628	5.37337	6.08243	7.73447e-07	99.8222	7.73447e-07	6.10548
6.60_336.1217m/z	336.122	6.60012	pos	Protopine	HMDB0003920	Alkaloids and derivatives	Protopine alkaloids	Unclassified	C05189	42.6	22	M+H-H2O	C20H19NO5	-3.75426	5.84029	5.56364	5.7658	6.30374	5.31272	5.65821	7.73447e-07	7.73447e-07	7.73447e-07	7.73447e-07	7.73447e-07	7.73447e-07	7.73447e-07	7.73447e-07	7.73447e-07	7.73447e-07	7.73447e-07	7.73447e-07	1.65597	5.08872	6.59492	2.97013	13.4571	3.34719
6.87_188.0716m/z	188.072	6.86523	neg	Indole-3-propionic acid	HMDB0002302	Organoheterocyclic compounds	Indoles and derivatives	Indolyl carboxylic acids and derivatives		42.6	15.1	M-H	C11H11NO2	-0.676312	21.2101	27.6874	26.3523	23.6337	44.817	22.4959	12.1295	7.80337	161.695	29.9822	19.1809	6.50174	35.1105	27.8742	66.9374	10.5036	16.798	7.76976	30.6314	6.71893	48.3417	12.0079	17.3534	8.71846
9.91_311.2226m/z	311.223	9.90625	neg	8(R)-Hydroperoxylinoleic acid	HMDB0004706	Lipids and lipid-like molecules	Fatty Acyls	Lineolic acids and derivatives	C14831	42.6	23	M-H	C18H32O4	-0.609179	192.798	186.66	243.355	196.059	188.724	228.684	597.356	511.735	193.92	302.002	45.2862	207.874	410.794	226.472	187.44	304.602	344.8	158.815	340.306	427.577	171.032	135.229	106.371	106.324
0.87_342.1167n	365.106	0.8662	pos	D-Maltose	HMDB0000163	Organic oxygen compounds	Organooxygen compounds	Carbohydrates and carbohydrate conjugates	C00208	42.5	14.8	M+Na, M+K, M+NH4, M+H-H2O	C12H22O11	1.29657	17213.5	16861.8	16475.6	16683.1	16959.5	17249.1	13561.6	24099.4	30940.2	16144.8	28385.9	9340.46	20472	18376	13470.1	32120.7	16664	12467.3	2484.39	5040.09	4004.62	6432.73	10261.8	11298.6
11.10_496.3382m/z	496.338	11.0968	pos	LysoPC(16:0)	HMDB0010382	Lipids and lipid-like molecules	Glycerophospholipids	Glycerophosphocholines	C04230	42.5	21.8	M+H	C24H50NO7P	-3.07823	90.2865	84.6645	79.8655	72.2614	71.8389	69.1772	69.3283	68.4223	41.8586	90.3401	87.1877	193.423	212.869	63.1916	87.6766	100.364	58.6933	263.187	52.0102	72.4942	54.589	68.5394	68.4223	67.1411
2.35_411.0101m/z	411.01	2.34813	neg	dIDP	HMDB0003536	Nucleosides, nucleotides, and analogues	Purine nucleotides	Purine deoxyribonucleotides	C01344	42.5	22	M-H	C10H14N4O10P2	-2.81966	30.8274	36.1725	20.494	25.1387	23.4176	22.4326	3.13852	15.8585	63.6956	20.8612	5.92579	8.65429	3.12834	0.750522	0.54923	0.014431	6.32596	38.0135	21.1297	26.5852	7.73447e-07	2.89664	11.5283	2.28459
14.65_356.2785m/z	356.279	14.6519	pos	14,15-DiHETrE	HMDB0002265	Lipids and lipid-like molecules	Fatty Acyls	Eicosanoids	C14775	42.4	18.8	M+NH4	C20H34O4	-3.03488	64.4826	83.2149	73.7904	78.6791	89.5537	60.0938	82.0335	70.2508	55.0564	78.6087	77.809	74.775	52.3877	86.0725	64.5748	157.293	73.7233	71.8762	61.6615	84.4323	125.004	107.292	83.415	61.7147
4.65_359.0765m/z	359.077	4.6458	neg	Aflatoxin B2	HMDB0035208	Phenylpropanoids and polyketides	Coumarins and derivatives	Furanocoumarins	C16753	42.4	19.3	M+FA-H	C17H14O6	-2.33866	3.82687	3.83276	3.12599	3.65594	4.65782	4.36622	3.48234	1.2931	5.56281	4.35179	4.85136	4.24859	1.28358	5.73384	13.5155	1.09889	4.12294	6.30969	5.70779	2.63738	5.12603	8.56183	8.7746	3.22904
5.33_315.1233m/z	315.123	5.3307	pos	5'-Methylthioadenosine	HMDB0001173	Nucleosides, nucleotides, and analogues	5'-deoxyribonucleosides	5'-deoxy-5'-thionucleosides	C00170	42.4	33.9	M+NH4	C11H15N5O3S	-0.235105	69.2766	65.1476	70.8067	66.9028	64.6694	65.8395	90.9885	75.8503	38.8265	58.5527	63.7744	61.9859	43.0141	69.9336	85.3551	69.1086	55.4042	63.4828	61.4404	77.8107	49.7308	76.8908	93.3285	81.75
10.54_341.3151m/z	341.315	10.5436	pos	Linoleoyl ethanolamide	HMDB0012252	Organic nitrogen compounds	Organonitrogen compounds	Amines		42.3	27.7	M+NH4	C20H37NO2	-3.57363	56.4455	64.1637	73.7259	57.8327	71.4717	67.496	72.5916	62.7091	34.1878	44.8475	52.2809	128.03	23.7578	53.5299	47.7465	128.772	42.1631	97.9204	108.261	60.0519	80.4561	152.395	47.1504	54.555
10.92_471.3443m/z	471.344	10.919	pos	2-Deoxycastasterone	HMDB0034423	Lipids and lipid-like molecules	Steroids and steroid derivatives	Bile acids, alcohols and derivatives	C15793	42.2	18.6	M+Na	C28H48O4	-0.296856	76.2776	105.263	74.9157	75.0466	69.3621	61.1595	100.073	52.7911	25.3074	54.1584	18.468	131.265	70.1248	96.1219	99.3499	61.3626	80.0472	91.5597	76.7335	58.901	52.1582	92.5691	89.9724	85.3346
13.47_456.3623n	457.361	13.4696	pos	Oleanolic acid	HMDB0002364	Lipids and lipid-like molecules	Prenol lipids	Triterpenoids	C17148	42.2	21.5	M+H-H2O, M+H	C30H48O3	4.21896	103.302	94.2725	100.38	95.4338	105.252	108.119	83.9501	124.114	83.8596	161.534	46.9836	119.914	100.241	165.184	174.852	173.968	88.878	213.001	76.9383	222.093	110.455	155.575	125.35	102.07
2.27_242.1023m/z	242.102	2.26527	pos	Sinapic acid	HMDB0032616	Phenylpropanoids and polyketides	Cinnamic acids and derivatives	Hydroxycinnamic acids and derivatives	C00482	42.2	27.9	M+NH4	C11H12O5	-0.0996274	42.6048	49.7606	35.9404	47.5479	48.6408	39.4454	36.6445	35.0392	48.5812	43.9357	37.1131	32.0412	6.9318	46.7137	47.0906	46.8806	32.2288	39.2589	31.5909	50.8761	35.4066	35.8262	48.3311	37.5029
2.37_198.0519n	199.059	2.37075	pos	3-(3,4-Dihydroxyphenyl)lactic acid	HMDB0003503	Phenylpropanoids and polyketides	Phenylpropanoic acids	Unclassified	C01207	42.2	19.4	M+H-H2O, M+H	C9H10O5	-4.68474	39.6584	40.0975	41.3527	40.8175	39.2903	41.0256	7.73447e-07	9.05704	0.666433	15.303	0.766409	12.0278	7.73447e-07	10.8206	19.8901	1.65539	10.1555	44.1631	164.631	46.9488	80.6303	135.908	53.0455	1.80873
4.28_360.0856m/z	360.086	4.27965	neg	S-Lactoylglutathione	HMDB0001066	Organic acids and derivatives	Carboxylic acids and derivatives	Amino acids, peptides, and analogues	C03451	42.2	24.2	M-H2O-H	C13H21N3O8S	-4.06216	1241.67	1360.76	1392.77	1402.12	1399.12	1378.71	144.495	1942.89	657.418	1315.19	2675.13	1842.76	1598.99	1727.08	1395.95	2203.65	2449.7	846.34	920.286	1545.34	1199.25	1358.78	1396.2	693.692
5.48_273.0764m/z	273.076	5.47973	neg	Resveratrol	HMDB0003747	Phenylpropanoids and polyketides	Stilbenes	Unclassified	C03582	42.2	25.4	M+FA-H	C14H12O3	-1.93454	8.34806	8.2633	8.28282	8.2408	7.44747	9.10629	9.08595	5.05103	0.701913	6.91701	7.02656	9.03886	6.25758	9.9601	14.911	8.12512	8.24818	10.651	9.929	7.73447e-07	7.91394	11.372	17.2915	8.36942
9.50_368.2188n	386.253	9.50023	pos	6-Ketoprostaglandin E1	HMDB0004241	Lipids and lipid-like molecules	Fatty Acyls	Eicosanoids	C05962	42.2	16	M+NH4, M+Na, M+H	C20H32O6	-2.8942	440.492	414.671	378.165	394.171	388.521	377.982	537.976	408.291	421.261	413.959	496.912	478.917	340.352	478.178	424.699	688.356	424.766	419.318	371.985	439.605	483.745	430.896	407.15	400.855
0.81_307.0429m/z	307.043	0.814067	neg	Mannitol 1-phosphate	HMDB0001530	Organic oxygen compounds	Organooxygen compounds	Carbohydrates and carbohydrate conjugates	C00644	42.1	17.9	M+FA-H	C6H15O9P	-2.52724	36.9413	39.3349	39.156	40.8526	39.9319	40.3046	7.73447e-07	66.0367	19.4693	54.909	9.53815	54.7403	64.374	41.6208	26.8548	69.641	26.6248	34.3801	42.462	70.847	42.5788	21.4487	24.855	55.028
0.87_162.0531n	161.046	0.8659	neg	2-Hydroxyadipic acid	HMDB0000321	Lipids and lipid-like molecules	Fatty Acyls	Fatty acids and conjugates	C02360	42.1	14.7	M-H, M-H2O-H	C6H10O5	1.50007	605.568	651.459	613.509	636.917	621.45	625.611	366.057	981.518	989.214	684.485	873.105	321.59	1142.01	678.73	453.039	1168.49	615.705	474.889	71.4487	142.782	117.896	190.595	401.366	414.426
0.93_203.1498m/z	203.15	0.92535	pos	Asymmetric dimethylarginine	HMDB0001539	Organic acids and derivatives	Carboxylic acids and derivatives	Amino acids, peptides, and analogues	C03626	42.1	17.7	M+H	C8H18N4O2	-2.26883	341.849	345.389	322.675	354.858	349.638	359.673	19.6805	542.497	194.663	245.03	121.864	382.748	1000.55	285.655	198.237	322.517	345.725	337.812	323.636	228.151	399.552	178.746	271.324	346.569
4.51_231.0869m/z	231.087	4.50697	neg	Glutarate semialdehyde	HMDB0012233	Lipids and lipid-like molecules	Fatty Acyls	Fatty acids and conjugates	C03273	42.1	18.3	2M-H	C5H8O3	-2.38536	12.4075	13.416	12.1649	13.9586	14.5564	13.1749	7.45723	4.41033	32.0047	35.4791	13.4132	7.25599	21.2689	13.2646	23.6718	7.73447e-07	13.1329	18.5687	13.3248	2.33915	2.94217	25.2603	15.0762	19.192
11.22_300.2887m/z	300.289	11.2155	pos	Elaidic acid	HMDB0000573	Lipids and lipid-like molecules	Fatty Acyls	Fatty acids and conjugates	C01712	42	21.3	M+NH4	C18H34O2	-3.48317	43.0422	48.1315	48.8694	46.5645	49.5642	51.4716	66.7484	48.2117	36.9454	40.2997	57.7434	51.5626	29.2779	44.4954	40.0315	71.1983	57.615	48.1607	40.4536	49.4854	59.2331	53.546	49.7604	41.598
0.79_267.0945n	250.091	0.791367	pos	Neuraminic acid	HMDB0000830	Organic oxygen compounds	Organooxygen compounds	Carbohydrates and carbohydrate conjugates	C06469	41.9	21.7	M+H-H2O, M+H	C9H17NO8	-3.30041	62.2634	55.995	56.5782	71.8541	57.4801	63.5342	42.1787	137.089	33.1958	56.6214	50.7768	57.5095	195.356	53.7466	48.2051	63.7904	48.6917	33.7184	56.2953	64.0114	28.0684	31.4739	31.1476	51.8227
11.07_239.0669m/z	239.067	11.0708	neg	Ribothymidine	HMDB0000884	Nucleosides, nucleotides, and analogues	Pyrimidine nucleosides	Unclassified		41.9	23.7	M-H2O-H	C10H14N2O6	-1.55394	24.1457	26.5742	24.3766	19.4994	22.0533	18.8662	21.544	21.8562	31.669	20.986	34.1046	21.2341	17.6816	28.1832	19.8089	30.0632	19.4804	19.6865	20.0497	22.1787	29.904	21.1101	22.8924	13.7481
11.22_345.3463m/z	345.346	11.2155	pos	Stearoylethanolamide	HMDB0013078	Organic nitrogen compounds	Organonitrogen compounds	Amines		41.9	18.8	M+NH4	C20H41NO2	-3.9516	57.7756	71.7337	74.1096	62.5679	67.811	74.5332	97.9911	68.0147	51.5032	54.8903	83.4677	79.4614	35.7271	62.3172	53.6834	100.014	78.5776	67.3875	58.9419	71.5516	87.4882	81.9023	74.4701	56.0626
13.29_281.2465m/z	281.247	13.288	pos	Ricinoleic acid	HMDB0034297	Lipids and lipid-like molecules	Fatty Acyls	Fatty acids and conjugates	C08365	41.9	25.9	M+H-H2O	C18H34O3	-3.32473	142.995	149.504	141.848	139.151	142.469	143.132	181.151	262.332	99.0632	188.558	113.989	201.785	506.952	149.709	127.971	223.141	163.61	216.986	159.423	169.4	181.81	120.328	95.0207	247.52
2.40_127.0497m/z	127.05	2.40075	pos	Imidazoleacetic acid	HMDB0002024	Organoheterocyclic compounds	Azoles	Imidazoles	C02835	41.9	16.5	M+H	C5H6N2O2	-4.24435	441.026	437.219	436.442	439.45	437.42	445.545	199.164	786.471	62.9612	227.503	186.25	549.479	39.5701	597.359	496.012	625.74	668.94	269.76	562.232	741.512	465.938	292.642	330.635	360.309
3.72_213.0871m/z	213.087	3.72415	pos	4-Hydroxyhippuric acid	HMDB0013678	Benzenoids	Benzene and substituted derivatives	Benzoic acids and derivatives		41.9	35.4	M+NH4	C9H9NO4	0.725061	6.04723	6.04976	6.80965	5.2567	5.51398	6.47336	2.32033	20.4265	20.6581	15.8222	4.55795	2.33503	17.6851	1.92363	8.3178	2.18442	6.15864	8.08199	8.74207	16.5973	3.81918	3.84144	4.78774	5.0483
5.28_263.0894m/z	263.089	5.27692	neg	Alanyl-Glutamic acid	HMDB0028686	Organic acids and derivatives	Carboxylic acids and derivatives	Amino acids, peptides, and analogues		41.9	24.7	M+FA-H	C8H14N2O5	4.20692	4.00146	4.47126	4.40428	3.63731	5.111	6.4329	8.82913	6.39363	6.71879	3.17206	5.18607	5.94231	5.79751	5.0831	7.61126	0.591603	2.44811	9.08778	10.7037	8.11852	9.48777	11.6393	7.55063	2.45468
5.33_192.0645m/z	192.065	5.3307	pos	3-Carbamoyl-2-phenylpropionic acid	HMDB0060367	Benzenoids	Benzene and substituted derivatives	Unclassified	C16591	41.9	22.3	M+H-H2O	C10H11NO4	-4.73385	10.5969	11.0153	10.9975	10.4188	12.0612	11.5012	12.6166	20.601	7.02866	17.5557	8.65888	25.268	7.66271	9.35942	9.17737	7.44704	10.8035	6.297	15.7386	15.3517	9.45225	6.62699	16.5521	5.70347
5.44_121.0663m/z	121.066	5.44173	neg	4-Ethylphenol	HMDB0029306	Benzenoids	Phenols	1-hydroxy-2-unsubstituted benzenoids	C13637	41.9	18	M-H	C8H10O	3.45294	25.8455	36.5099	21.045	29.4986	36.2881	20.8759	18.7878	40.5882	26.8935	31.0821	24.8623	16.2514	16.1304	23.144	9.00635	43.1248	39.4392	29.4374	10.8016	22.9898	43.4873	34.408	25.6712	22.734
6.61_617.2626m/z	617.263	6.60515	neg	APC	HMDB0060661	Organic oxygen compounds	Organooxygen compounds	Carbonyl compounds	C00546	41.9	28.5	M-H	C33H38N4O8	1.42062	22.1999	21.0175	26.2536	22.5423	19.6023	20.6345	16.9289	10.4634	18.5335	48.1265	5.77877	12.4901	29.6436	19.5864	26.2523	1.2949	19.5673	46.0604	28.6368	12.9403	7.78582	43.094	24.9471	33.5338
7.44_299.0806m/z	299.081	7.43858	neg	alpha-Fluoro-beta-ureidopropionic acid	HMDB0060435	Organic acids and derivatives	Carboxylic acids and derivatives	Alpha-halocarboxylic acids and derivatives	C16631	41.9	16.1	2M-H	C4H7FN2O3	-0.757214	2.84559	2.28132	2.7733	1.75184	2.69625	2.01445	7.73447e-07	7.73447e-07	3.26812	4.66764	7.73447e-07	2.56872	7.73447e-07	3.23059	6.00949	7.73447e-07	2.99991	3.82199	2.69327	7.73447e-07	1.22011	4.63716	4.64032	4.22606
9.34_318.3000m/z	318.3	9.33975	pos	Phytosphingosine	HMDB0004610	Organic nitrogen compounds	Organonitrogen compounds	Amines	C12144	41.9	11.8	M+H	C18H39NO3	-0.836061	1087.8	1249.96	1051.67	1052.69	1057.55	1162.2	1827.39	1138.28	2869.54	1313.79	1846.47	1816.67	996.636	1922.82	1423.25	1937.06	1637.21	1234.08	1246.55	1199.74	1763.08	1113.03	1494.22	1072.78
2.18_184.0596m/z	184.06	2.17527	pos	Terephthalic acid	HMDB0002428	Benzenoids	Benzene and substituted derivatives	Benzoic acids and derivatives	C06337	41.8	20.9	M+NH4	C8H6O4	-4.87831	23.8693	24.7951	21.8164	25.0732	25.8922	24.8177	36.1773	21.6143	37.3857	31.3724	21.8702	30.3183	4.07412	26.2722	22.8508	11.2816	27.437	22.3882	31.9171	23.0739	20.4666	27.2262	16.2426	16.169
4.02_295.1397m/z	295.14	4.0155	neg	Mevalonic acid	HMDB0000227	Lipids and lipid-like molecules	Fatty Acyls	Fatty acids and conjugates	C00418	41.8	17.2	2M-H	C6H12O4	-0.622556	1.90344	2.63747	3.85494	1.75368	1.68084	2.66881	8.30372	13.1746	0.402469	0.667748	7.73447e-07	7.73447e-07	0.671907	7.73447e-07	7.73447e-07	1.65577	7.73447e-07	7.73447e-07	7.73447e-07	0.425746	7.73447e-07	2.88335	9.425	7.73447e-07
4.57_300.0981m/z	300.098	4.5698	neg	Aspartyl-Tryptophan	HMDB0028764	Organic acids and derivatives	Carboxylic acids and derivatives	Amino acids, peptides, and analogues		41.8	29	M-H2O-H	C15H17N3O5	-2.65195	6.78905	7.83907	7.99722	8.65091	8.77732	7.96919	6.64207	2.72469	16.0975	19.9199	7.39965	4.81578	10.0968	7.46857	13.0301	1.90624	8.6855	10.8209	7.14321	0.769106	1.81622	15.1566	10.2926	10.3356
4.59_247.1071m/z	247.107	4.59308	pos	Phenylacetylglutamine	HMDB0006344	Organic acids and derivatives	Carboxylic acids and derivatives	Amino acids, peptides, and analogues	C04148	41.8	14.6	M+H-H2O	C13H16N2O4	-2.26116	11.9817	10.4999	12.2894	13.1002	12.17	12.015	16.9269	10.5088	12.7964	13.6077	12.2607	10.0306	10.1808	12.1043	15.7439	7.30898	12.2692	14.9984	16.4235	13.0963	12.1098	15.2744	14.4384	8.61217
5.19_215.1389m/z	215.139	5.18922	pos	Isoleucyl-Threonine	HMDB0028917	Organic acids and derivatives	Carboxylic acids and derivatives	Amino acids, peptides, and analogues		41.8	18.6	M+H-H2O	C10H20N2O4	-0.47919	13.3316	16.1255	14.4709	15.939	15.4522	14.6195	19.0175	15.0964	11.7546	14.7954	14.9617	17.7921	10.2334	22.4083	24.4139	33.247	15.0209	23.8321	11.4859	13.6903	17.507	13.8305	14.3674	14.845
7.98_190.9647m/z	190.965	7.97718	pos	3-Sulfinoalanine	HMDB0000996	Organic acids and derivatives	Carboxylic acids and derivatives	Amino acids, peptides, and analogues	C00606	41.8	19.8	M+K	C3H6NO4S	-1.19399	4.2718	5.75099	5.49963	5.29043	5.3296	5.32874	18.6746	3.60558	1.84142	3.49821	9.4842	5.10231	5.33449	7.11395	8.06358	5.38593	4.82092	7.30953	2.94741	7.73447e-07	7.73447e-07	0.540978	7.73447e-07	7.29795
1.91_173.0815m/z	173.082	1.90833	neg	2,3-Heptanedione	HMDB0031476	Organic oxygen compounds	Organooxygen compounds	Carbonyl compounds		41.7	20.4	M+FA-H	C7H12O2	-3.32365	6.6818	3.07901	3.55284	5.75332	4.32618	5.43149	10.186	4.9132	10.1131	7.88894	9.52601	8.94975	2.73168	1.51748	7.49107	7.73447e-07	4.0779	2.35989	8.99465	5.1988	4.5743	13.2749	6.99758	2.95433
10.40_347.1862m/z	347.186	10.4001	neg	2-Methoxyestradiol	HMDB0000405	Lipids and lipid-like molecules	Steroids and steroid derivatives	Estrane steroids	C05302	41.7	17.1	M+FA-H	C19H26O3	-0.783119	17.4111	20.143	19.6515	19.8988	19.9623	18.783	47.8857	37.4055	46.7864	36.1285	7.73447e-07	1.09972	17.9465	13.2721	7.73447e-07	38.7545	18.2198	36.1997	50.8038	23.7453	13.9451	6.37096	21.0712	21.6003
2.12_330.0591m/z	330.059	2.11543	pos	Adenosine 2',3'-cyclic phosphate	HMDB0011616	Nucleosides, nucleotides, and analogues	Purine nucleotides	Cyclic purine nucleotides	C02353	41.7	13.5	M+H	C10H12N5O6P	-2.05552	210.822	209.173	210.969	209.885	213.32	201.556	4446.26	81.9193	216.13	49.7932	143.462	97.1579	7.73447e-07	36.9846	27.9672	37.6496	140.233	78.1111	47.1971	173.312	19.717	27.9694	120.601	51.5775
2.22_612.0724m/z	612.072	2.21977	pos	GDP-L-fucose	HMDB0001095	Nucleosides, nucleotides, and analogues	Purine nucleotides	Purine nucleotide sugars	C00325	41.7	25.1	M+Na	C16H25N5O15P2	1.66683	18.5765	20.9658	20.0618	20.421	19.239	21.9588	220.725	18.4358	12.7417	8.76921	138.174	8.13423	7.73447e-07	3.45343	0.866241	3.48114	7.77371	9.5987	7.93463	20.3924	7.73447e-07	3.13345	14.0009	8.4262
3.83_225.0883m/z	225.088	3.82735	neg	Tyrosinamide	HMDB0013319	Organic acids and derivatives	Carboxylic acids and derivatives	Amino acids, peptides, and analogues		41.7	20.6	M+FA-H	C9H12N2O2	1.35392	21.0377	24.9009	12.9741	20.2995	23.1995	11.3644	9.42702	24.7291	33.0729	17.3669	21.7279	6.95823	14.1185	17.4762	13.8961	19.5099	17.9591	12.5035	22.5309	24.1588	14.4784	10.9931	15.1064	13.8185
4.32_229.1540m/z	229.154	4.31778	pos	Isoleucylproline	HMDB0011174	Organic acids and derivatives	Carboxylic acids and derivatives	Amino acids, peptides, and analogues		41.7	14.5	M+H	C11H20N2O3	-3.1091	425.152	413.6	421.603	495.053	435.229	448.542	308.852	373.369	760.041	284.276	2261.67	250.97	459.728	263.446	573.169	257.222	168.412	209.885	334.646	656.76	626.562	113.606	1051	141.621
6.87_325.2013m/z	325.201	6.86523	neg	12S-HHT	HMDB0012535	Lipids and lipid-like molecules	Fatty Acyls	Fatty acids and conjugates	C20388	41.7	29	M+FA-H	C17H28O3	-2.69053	18.032	20.8096	15.9839	12.2751	20.8288	15.0681	17.6164	8.21128	38.5431	47.393	16.1322	9.952	24.6541	14.3069	19.1732	9.74292	14.4367	18.8808	18.4291	13.0115	4.03472	28.6167	18.018	24.5663
0.80_383.0984m/z	383.098	0.801083	neg	5-(3',5'-Dihydroxyphenyl)-gamma-valerolactone 3-O-glucuronide	HMDB0041693	Organic oxygen compounds	Organooxygen compounds	Carbohydrates and carbohydrate conjugates		41.6	19.1	M-H	C17H20O10	0.0350756	70.7112	73.0968	81.0893	82.7828	73.4434	69.2803	7.73447e-07	100.708	28.9892	98.4643	71.5964	63.9047	69.6965	73.9728	68.6548	87.7924	80.6232	77.0173	128.928	92.6596	63.2561	47.7389	35.9254	82.5164
0.93_274.1038m/z	274.104	0.929733	neg	N2-gamma-Glutamylglutamine	HMDB0011738	Organic acids and derivatives	Carboxylic acids and derivatives	Amino acids, peptides, and analogues	C05283	41.6	23.3	M-H	C10H17N3O6	-2.28465	19.1655	20.1285	18.198	16.4771	16.4861	17.6071	7.60715	6.36014	2.40161	17.4668	26.5908	12.1491	15.1869	22.7911	16.754	44.7354	16.4513	15.1513	19.1766	22.6203	17.5546	26.3104	31.1738	7.18591
1.25_188.1155n	189.123	1.25417	pos	Glycylleucine	HMDB0000759	Organic acids and derivatives	Carboxylic acids and derivatives	Amino acids, peptides, and analogues	C02155	41.6	17.1	M+H, M+Na	C8H16N2O3	-3.31916	201.815	196.789	193.021	199.189	202.142	200.16	67.349	257.168	70.9527	140.454	92.728	295.384	547.739	194.698	147.361	237.156	231.607	159.475	235.294	205.076	178.903	142.957	211.939	245.12
1.65_248.0315m/z	248.031	1.64997	pos	Pyridoxal 5'-phosphate	HMDB0001491	Organoheterocyclic compounds	Pyridines and derivatives	Pyridine carboxaldehydes	C00018	41.6	20	M+H	C8H10NO6P	-1.5379	27.6359	29.7845	25.5172	28.1677	28.7341	27.1142	25.2173	25.1892	8.5854	16.2319	15.575	39.5198	28.9099	46.4786	39.4068	67.3833	31.7747	32.6405	31.6668	34.8432	23.6309	24.2392	50.4556	26.6587
11.38_293.2130m/z	293.213	11.3839	neg	(all-Z)-8,11,14-Heptadecatrienal	HMDB0041333	Lipids and lipid-like molecules	Fatty Acyls	Fatty aldehydes	C16343	41.6	13.8	M+FA-H	C17H28O	2.98798	479.75	526.455	398.745	432.459	542.463	417.715	348.478	612.242	34.5365	905.931	76.4057	695.404	528.983	748.887	752.024	1119.96	1050.85	453.019	189.593	1140.56	419.535	367.791	439.505	128.321
5.00_331.1183m/z	331.118	4.99877	neg	L-3-Phenyllactic acid	HMDB0000748	Phenylpropanoids and polyketides	Phenylpropanoic acids	Unclassified	C05607	41.6	14.4	2M-H	C9H10O3	-1.28425	51.3965	45.7774	50.1937	51.9668	47.3593	56.1716	33.6032	37.9874	382.624	50.2039	65.3968	37.0853	43.6644	30.9862	42.5063	35.6607	29.9735	36.3259	42.0684	32.7516	29.212	36.7888	49.222	47.8759
5.09_203.1288m/z	203.129	5.08727	neg	Valeric acid	HMDB0000892	Lipids and lipid-like molecules	Fatty Acyls	Fatty acids and conjugates	C00803	41.6	13.1	2M-H	C5H10O2	-0.369602	44.6583	76.7567	61.9098	61.8568	40.5206	67.5176	40.8572	38.1467	58.2756	95.3066	75.7421	92.7997	43.9549	57.1699	92.0071	75.0758	69.7965	78.9029	42.2699	69.4793	48.6631	77.9831	61.5091	33.4363
7.40_269.0434m/z	269.043	7.40388	pos	Kaempferol	HMDB0005801	Phenylpropanoids and polyketides	Flavonoids	Flavones	C05903	41.6	18.7	M+H-H2O	C15H10O6	-3.54277	6.22894	6.73739	6.73044	6.58394	7.50943	7.14177	1.87631	6.78269	3.43511	10.9384	4.12394	6.29594	14.3409	7.33667	8.07358	4.44485	10.3352	13.2808	8.13033	1.66246	4.94262	8.89273	8.14108	14.7448
0.96_410.0259m/z	410.026	0.955733	neg	dADP	HMDB0001508	Nucleosides, nucleotides, and analogues	Purine nucleotides	Purine deoxyribonucleotides	C00206	41.5	20.2	M-H	C10H15N5O9P2	-3.13605	6.84252	5.73911	7.06235	6.82335	7.97647	7.82214	3.33271	7.73447e-07	27.1087	2.36794	2.62366	8.53071	6.56169	3.98664	8.46542	3.92898	0.956747	3.92741	3.28289	3.53686	4.97452	10.4695	11.309	0.850767
12.65_439.3565m/z	439.357	12.6499	pos	Ursolic acid	HMDB0002395	Lipids and lipid-like molecules	Prenol lipids	Triterpenoids	C08988	41.5	13.8	M+H-H2O	C30H48O3	-1.17266	60.7104	71.658	59.9219	69.9812	61.1138	62.6079	135.096	75.4181	34.9694	90.6777	60	107.023	96.9893	78.1089	57.5186	86.5331	90.5631	93.9366	67.5155	58.1449	109.174	62.3693	55.1266	74.3916
2.39_364.0646m/z	364.065	2.38575	pos	NeuNGc	HMDB0062502	Organic oxygen compounds	Organooxygen compounds	Carbohydrates and carbohydrate conjugates	C03410	41.5	10.5	M+K	C11H19NO10	1.60219	382.581	361.663	359.97	373.751	365.036	369.782	130.846	143.437	434.479	655.422	106.259	631.974	12.5923	109.807	79.3573	175.055	120.474	600.439	250.121	465.645	221.946	253.346	309.653	554.849
4.04_198.0404m/z	198.04	4.04067	neg	Clavulanate	HMDB0014904	Organic acids and derivatives	Carboxylic acids and derivatives	Amino acids, peptides, and analogues	C06662	41.5	18.5	M-H	C8H9NO5	-1.75877	4.24249	5.97263	6.27915	5.45654	5.63959	5.9833	8.41812	7.54342	13.3784	6.77303	10.3214	8.32706	10.5554	2.82072	7.73447e-07	7.73447e-07	9.40833	11.5245	13.2193	8.25346	7.28237	6.63382	7.73447e-07	1.29877
4.32_227.1401m/z	227.14	4.31782	neg	Leucylproline	HMDB0011175	Organic acids and derivatives	Carboxylic acids and derivatives	Amino acids, peptides, and analogues		41.5	17.9	M-H	C11H20N2O3	0.0725658	98.3079	81.3082	87.5545	79.8356	101.26	106.932	56.8909	72.823	181.959	29.4718	356.184	45.6067	113.474	30.6453	113.311	42.8005	9.29038	44.2481	45.3286	97.7604	106.486	16.1819	164.63	16.3258
4.58_267.0975m/z	267.098	4.58247	neg	Glycyl-Phenylalanine	HMDB0028848	Organic acids and derivatives	Carboxylic acids and derivatives	Amino acids, peptides, and analogues		41.5	25.8	M+FA-H	C11H14N2O3	-4.93526	2.38043	3.04981	3.47733	3.30942	3.6631	3.621	7.73447e-07	10.9038	1.3921	1.74145	5.33179	9.79681	7.52567	0.837041	0.324008	7.73447e-07	2.57394	1.54336	7.85189	7.37857	7.73447e-07	2.24782	7.73447e-07	1.65246
5.13_265.1052m/z	265.105	5.1251	neg	N-Acetyl-b-glucosaminylamine	HMDB0001104	Organic oxygen compounds	Organooxygen compounds	Carbohydrates and carbohydrate conjugates	C01239	41.5	22.6	M+FA-H	C8H16N2O5	4.91818	6.41882	6.17164	5.14267	6.46917	4.72538	6.60706	11.9745	5.29097	9.56248	10.3527	8.44984	6.28016	7.13619	8.38749	8.69255	8.79105	12.2152	6.35399	12.0264	4.71247	9.96739	5.8098	4.13916	1.10561
5.48_243.0658m/z	243.066	5.47973	neg	4-Hydroxybenzaldehyde	HMDB0011718	Organic oxygen compounds	Organooxygen compounds	Carbonyl compounds	C00633	41.5	11.4	2M-H	C7H6O2	-2.12209	5.6459	7.46907	7.02706	6.77124	6.94933	6.35995	7.13264	4.09428	7.73447e-07	9.5605	6.14219	8.52216	4.80138	8.06791	13.2988	4.45343	7.47651	8.40265	9.0659	7.73447e-07	7.46752	12.3877	14.7121	6.03591
0.84_195.0507m/z	195.051	0.839733	neg	D-Ribose	HMDB0000283	Organic oxygen compounds	Organooxygen compounds	Carbohydrates and carbohydrate conjugates	C00121	41.4	14.1	M+FA-H	C5H10O5	-2.35357	87.2587	98.0482	113.371	117.588	115.708	107.46	25.2554	134.652	41.3843	99.5208	84.9326	134.25	131.002	131.182	109.652	123.784	144.211	165.044	165.343	98.7823	106.486	90.5639	104.421	109.573
0.87_221.0665m/z	221.066	0.8659	neg	3-Isopropylmalate	HMDB0012156	Lipids and lipid-like molecules	Fatty Acyls	Fatty acids and conjugates	C04411	41.4	10.1	M+FA-H	C7H12O5	-1.00482	209.824	225.78	211.885	215.487	216.131	221.53	178.476	349.296	367.389	257.518	317.828	104.511	409.85	238.315	161.536	429.261	207.393	164.278	26.646	41.9657	29.5009	83.3911	128.159	139.537
14.41_411.3244m/z	411.324	14.4149	pos	Gamma-Tocotrienol	HMDB0012958	Lipids and lipid-like molecules	Prenol lipids	Quinone and hydroquinone lipids	C14155	41.4	18.9	M+H	C28H42O2	-3.29861	11.2882	8.74788	10.4184	11.7139	11.3996	10.1561	21.4854	3.84627	8.13613	16.5285	6.94241	16.0475	26.0847	7.24386	17.601	1.929	10.8114	27.6731	2.62412	9.51947	7.50615	18.7632	3.83696	25.2456
2.20_205.1304n	188.127	2.20493	pos	Pantothenol	HMDB0004231	Organic oxygen compounds	Organooxygen compounds	Alcohols and polyols	C05944	41.4	15.5	M+H-H2O, M+H	C9H19NO4	-4.9184	304.137	291.028	298.27	298.083	296.074	285.426	18.6254	156.037	43.2907	83.0753	100.447	461.533	280.047	284.53	342.317	50.4858	442.946	106.186	785.293	397.051	291.888	60.0902	289.293	255.197
3.64_237.0973m/z	237.097	3.63717	pos	Galactosylglycerol	HMDB0006790	Lipids and lipid-like molecules	Glycerolipids	Glycosylglycerols	C05401	41.4	19.9	M+H-H2O	C9H18O8	1.77371	18.6154	17.7963	19.6214	20.1104	16.5835	19.4547	32.9369	36.5596	43.8052	13.1186	37.0585	2.66654	91.7072	18.1869	8.6571	37.849	23.0174	3.62069	17.0374	35.6706	31.5606	7.39177	3.30924	13.2114
5.54_244.1186m/z	244.119	5.5429	neg	Ecgonine methyl ester	HMDB0006406	Alkaloids and derivatives	Tropane alkaloids	Unclassified	C12448	41.4	16.3	M+FA-H	C10H17NO3	-2.1162	1.75945	2.21734	1.1638	2.28085	1.81945	2.01096	7.73447e-07	2.39047	0.460704	7.73447e-07	7.73447e-07	7.73447e-07	19.0405	0.69104	7.73447e-07	7.73447e-07	0.626033	2.11438	7.00648	4.20157	3.29577	7.73447e-07	0.658027	1.24466
6.31_388.0802m/z	388.08	6.30997	pos	2-S-glutathionyl acetate	HMDB0062198	Organic acids and derivatives	Carboxylic acids and derivatives	Amino acids, peptides, and analogues	C14862	41.4	22.5	M+Na	C12H19N3O8S	4.50243	19.9356	17.4127	18.6874	19.8521	20.9497	20.8694	8.49593	126.122	3.54584	11.7459	4.73773	26.3586	18.9457	36.9014	15.1038	103.094	47.5654	8.56106	12.8492	11.8907	8.21375	3.6718	1.68682	20.4831
6.44_296.1849m/z	296.185	6.43578	pos	alpha-CEHC	HMDB0001518	Organoheterocyclic compounds	Benzopyrans	1-benzopyrans		41.4	13.7	M+NH4	C16H22O4	-2.78086	20.4963	21.3994	20.8036	20.7056	22.5974	19.7961	70.5877	0.248431	1.12915	4.29195	10.0885	4.83223	0.19099	35.7397	7.15381	7.73447e-07	97.2432	6.77824	0.47016	0.238271	0.0671751	150.533	0.584405	2.27474
0.71_207.0498m/z	207.05	0.713533	pos	Homocitric acid	HMDB0003518	Organic acids and derivatives	Carboxylic acids and derivatives	Tricarboxylic acids and derivatives	C01251	41.3	13.7	M+H	C7H10O7	-0.743272	111.538	118.233	119.028	115.868	119.574	118.52	10.9249	160.15	50.8462	76.5793	73.9216	139.516	322.126	105.751	90.4713	112.181	111.077	148.479	186.862	127.361	112.675	86.2983	130.416	148.996
0.91_168.0648m/z	168.065	0.910533	pos	Pyridoxal	HMDB0001545	Organoheterocyclic compounds	Pyridines and derivatives	Pyridine carboxaldehydes	C00250	41.3	13.2	M+H	C8H9NO3	-4.11888	135.998	131.062	126.902	132.188	132.946	131.917	66.2437	165.914	87.4302	125.847	186.074	135.056	143.098	161.785	164.467	196.092	151.017	114.404	177.745	175.911	128.106	137.464	167.214	104.711
11.70_149.0228m/z	149.023	11.6981	pos	Phthalic acid	HMDB0002107	Benzenoids	Benzene and substituted derivatives	Benzoic acids and derivatives	C01606	41.3	16.8	M+H-H2O	C8H6O4	-2.98839	2240.86	2126.69	2046.99	2211.28	2159.21	2223.56	2780.38	2163.01	2097.34	2251.03	2723.58	2594.12	1864.79	2627.71	2186.79	3579.17	2528.47	2231.7	1964.91	2552.02	2799	2421.63	2198.46	2217.94
12.56_271.2287m/z	271.229	12.5561	neg	2-Pentadecanone	HMDB0031081	Organic oxygen compounds	Organooxygen compounds	Carbonyl compounds		41.3	20.8	M+FA-H	C15H30O	3.82662	37.8337	33.8281	43.6516	45.6908	56.8208	59.2882	59.4959	33.8185	57.4389	62.3262	54.1579	35.9338	77.7816	65.1853	38.7099	48.3358	42.4813	90.4957	27.9417	51.9098	28.9751	76.0587	29.2904	57.3602
5.02_303.1325m/z	303.133	5.01673	pos	Tyrosyl-Valine	HMDB0029118	Organic acids and derivatives	Carboxylic acids and derivatives	Amino acids, peptides, and analogues		41.3	15.1	M+Na	C14H20N2O4	3.52457	39.6623	40.6652	38.7447	41.8209	39.7249	39.6156	34.2795	20.3798	47.2794	53.9276	25.6569	31.3325	37.7907	38.4669	51.1867	25.0207	39.8223	52.6245	56.5782	40.2185	58.084	68.601	60.7673	52.6801
6.64_301.1189m/z	301.119	6.64315	neg	2-Amino-3-methylbenzoate	HMDB0060680	Benzenoids	Benzene and substituted derivatives	Benzoic acids and derivatives	C16571	41.3	14.8	2M-H	C8H9NO2	-1.49748	9.56434	9.30191	8.66518	9.76771	8.70489	9.64881	8.00225	1.16601	8.44294	10.3866	6.33091	12.0089	7.9189	10.601	14.6301	7.19403	8.57686	15.9212	7.25439	9.34166	2.87455	12.5227	13.8207	9.77268
0.88_487.1646m/z	487.165	0.8812	pos	Raffinose	HMDB0003213	Organic oxygen compounds	Organooxygen compounds	Carbohydrates and carbohydrate conjugates	C00492	41.2	15.3	M+H-H2O	C18H32O16	-2.27936	144.143	150.343	153.491	157.008	158.483	144.672	67.6048	292.738	267.594	136.303	418.685	58.104	339.329	143.26	76.8277	372.652	128.733	101.76	14.6066	28.8904	20.4866	28.7303	50.5587	97.1319
0.93_202.0716m/z	202.072	0.929733	neg	beta-N-Acetylglucosamine	HMDB0000803	Organic oxygen compounds	Organooxygen compounds	Carbohydrates and carbohydrate conjugates	C03878	41.2	18.7	M-H2O-H	C8H15NO6	-2.13306	10.4308	10.2509	8.22688	8.28369	8.49167	9.14776	13.4074	11.4444	32.0644	24.4058	32.9934	2.45296	8.00497	6.48595	7.6688	4.56179	8.64804	8.23372	11.6127	15.6281	10.0643	13.4516	10.0055	10.4603
0.93_426.0200m/z	426.02	0.92535	pos	Guanosine diphosphate	HMDB0001201	Nucleosides, nucleotides, and analogues	Purine nucleotides	Purine ribonucleotides	C00035	41.2	13.9	M+H-H2O	C10H15N5O11P2	-2.42478	5.15261	7.47143	6.80959	7.72353	8.17374	6.63234	126.218	1.61405	0.639172	1.36432	21.0605	1.10268	7.73447e-07	0.7091	1.55801	7.73447e-07	7.73447e-07	8.03314	7.73447e-07	3.54212	0.071596	0.771185	4.28482	24.5346
5.09_389.1341m/z	389.134	5.08727	neg	Tyrosyl-Tyrosine	HMDB0029117	Organic acids and derivatives	Carboxylic acids and derivatives	Amino acids, peptides, and analogues		41.2	15.7	M+FA-H	C18H20N2O5	-3.96972	26.2334	28.3451	31.0288	30.2307	32.9587	33.665	19.5242	5.50647	21.2552	33.2607	53.459	36.6678	13.2158	40.0803	72.7839	49.5323	24.5879	30.5566	48.4586	30.127	17.6005	23.3657	49.5573	29.1659
3.89_188.1152n	211.115	3.88732	pos	Glycyl-Isoleucine	HMDB0028844	Organic acids and derivatives	Carboxylic acids and derivatives	Amino acids, peptides, and analogues		41.1	12.6	M+H, M+Na	C8H16N2O3	-4.53374	13.5138	27.4506	33.8496	28.6135	27.6406	33.1709	8.28526	17.5263	64.2451	27.923	74.3435	17.7229	34.7505	24.7263	25.1491	23.3076	27.616	18.3909	35.1106	35.7416	36.8557	30.8751	24.5045	33.2887
4.51_239.1031m/z	239.103	4.50697	neg	6-Hydroxypseudooxynicotine	HMDB0240264	Organic oxygen compounds	Organooxygen compounds	Carbonyl compounds	C01297	41.1	18.4	M+FA-H	C10H14N2O2	-3.38872	17.6656	13.2256	15.1909	20.3941	13.7529	17.8761	12.8692	41.3123	81.7347	23.0048	4.40759	14.5882	17.6203	10.2207	12.0118	5.64027	17.6279	11.7156	15.555	29.1591	16.5143	31.7049	5.96761	16.5448
4.88_194.0804m/z	194.08	4.87573	pos	3-Methoxytyrosine	HMDB0001434	Organic acids and derivatives	Carboxylic acids and derivatives	Amino acids, peptides, and analogues		41.1	12.5	M+H-H2O	C10H13NO4	-3.62686	12.4722	11.5446	11.473	11.1543	9.43124	11.6791	15.2262	9.96891	4.98221	11.0749	2.69611	3.52385	10.5438	11.4875	9.55136	3.57467	26.4544	24.9789	4.54524	3.92252	4.32081	8.99689	10.5044	4.63694
0.81_189.0629n	190.07	0.8062	pos	N-Acetylglutamic acid	HMDB0001138	Organic acids and derivatives	Carboxylic acids and derivatives	Amino acids, peptides, and analogues	C00624	41	22.1	M+H-H2O, M+H	C7H11NO5	-4.4597	86.4035	92.6884	88.773	88.0265	100.152	91.8765	13.6936	168.59	12.2041	40.7844	29.4655	115.196	274.073	76.3691	93.3402	87.5809	65.3459	87.9732	129.838	112.674	123.071	51.9647	75.9674	180.573
1.30_203.1383m/z	203.138	1.29967	pos	Leucyl-Alanine	HMDB0028922	Organic acids and derivatives	Carboxylic acids and derivatives	Amino acids, peptides, and analogues		41	10.7	M+H	C9H18N2O3	-3.64927	35.0719	31.7928	35.4323	35.6837	37.9777	34.1833	26.8235	44.3418	20.3241	27.6517	44.0574	24.3736	35.9737	45.0129	31.7552	43.6899	51.2567	33.9083	53.5173	30.1739	34.1125	45.3959	23.4334	25.1515
4.43_293.0999m/z	293.1	4.43165	neg	N-Acetylserine	HMDB0002931	Organic acids and derivatives	Carboxylic acids and derivatives	Amino acids, peptides, and analogues		41	14.9	2M-H	C5H9NO4	2.89434	2.07319	3.31434	3.49732	2.28771	3.52439	3.39846	7.73447e-07	1.6634	7.73447e-07	7.73447e-07	1.20609	2.15301	7.75001	5.36939	5.79167	5.37834	1.96888	2.54953	1.80955	7.73447e-07	7.65537	1.92162	4.84711	2.64113
5.39_364.1382m/z	364.138	5.39303	pos	Histidinyl-Tryptophan	HMDB0028896	Organic acids and derivatives	Carboxylic acids and derivatives	Amino acids, peptides, and analogues		41	9.19	M+Na	C17H19N5O3	0.429145	132.525	132.825	133.827	138.832	137.674	137.322	248.151	211.569	221.629	79.3942	96.6638	108.224	154.082	87.8712	96.6587	80.4564	92.1092	141.821	138.519	120.696	336.77	135.09	132.225	149.864
6.76_363.1438m/z	363.144	6.76047	neg	1-(alpha-Methyl-4-(2-methylpropyl)benzeneacetate)-beta-D-Glucopyranuronic acid	HMDB0010343	Organic oxygen compounds	Organooxygen compounds	Carbohydrates and carbohydrate conjugates		41	19.9	M-H2O-H	C19H26O8	-2.86509	20.9473	22.892	24.3055	16.3509	25.2355	25.6203	33.9721	18.8632	33.3364	22.6913	23.1141	27.3448	24.2232	22.3785	26.9573	7.52187	23.9986	27.3859	36.4913	17.0551	21.7679	37.9188	20.009	2.84688
6.94_227.1048m/z	227.105	6.94425	pos	3-Hydroxycapric acid	HMDB0002203	Organic acids and derivatives	Hydroxy acids and derivatives	Medium-chain hydroxy acids and derivatives		41	9.28	M+K	C10H20O3	1.94382	204.429	205.081	197.749	199.218	193.952	174.913	266.464	111.828	46.2911	157.338	195.697	315.249	120.099	289.466	359.437	299.843	235.863	255.711	216.733	48.9749	214.337	208.169	268.079	213.473
0.85_173.0420m/z	173.042	0.851033	pos	D-Xylose	HMDB0000098	Organic oxygen compounds	Organooxygen compounds	Carbohydrates and carbohydrate conjugates	C00181	40.9	4.78	M+Na	C5H10O5	0.00252123	1877.21	1850.48	1783.25	1809.13	1820.89	1833.93	665.184	1849.21	944.563	997.65	1659.33	2485.13	1070.77	2436.01	2524.74	2522.9	2295.54	2287.22	2308.23	2251.54	3388.55	2021.7	2145.4	2310.58
0.91_260.0526m/z	260.053	0.910533	pos	Glucosamine 6-phosphate	HMDB0001254	Organic oxygen compounds	Organooxygen compounds	Carbohydrates and carbohydrate conjugates	C00352	40.9	14.6	M+H	C6H14NO8P	-1.34588	83.6245	87.1137	87.5963	80.9164	83.5404	82.8949	111.224	97.4813	75.4764	81.558	90.5839	119.275	54.5704	105.945	140.376	60.9781	116.141	107.062	187.443	128.062	84.3677	95.4564	137.273	67.1154
0.92_402.9942m/z	402.994	0.9169	neg	Uridine 5'-diphosphate	HMDB0000295	Nucleosides, nucleotides, and analogues	Pyrimidine nucleotides	Pyrimidine ribonucleotides	C00015	40.9	17.1	M-H	C9H14N2O12P2	-1.90633	55.7213	64.2988	66.2896	75.7316	66.8867	69.6848	15.2208	30.9657	30.4439	74.3543	0.762474	114.525	14.8944	63.4532	44.6316	83.5578	58.6911	221.115	41.8416	57.4046	171.816	103.179	80.1792	137.871
10.98_455.3170m/z	455.317	10.9832	neg	epsilon-Tocopherol	HMDB0030554	Lipids and lipid-like molecules	Prenol lipids	Quinone and hydroquinone lipids	C14154	40.9	17.3	M+FA-H	C28H42O2	0.845636	48.0589	45.0371	48.4757	44.413	55.4578	57.1475	86.9567	37.8046	7.73447e-07	58.1086	18.8667	60.2431	19.6207	101.615	137.262	59.4673	61.3822	66.9268	86.0955	15.9683	31.2159	52.9348	55.4932	82.7701
12.45_300.2887m/z	300.289	12.4543	pos	Sphingosine	HMDB0000252	Organic nitrogen compounds	Organonitrogen compounds	Amines	C00319	40.9	14.2	M+H	C18H37NO2	-3.47318	38.394	39.5154	43.6282	56.6228	43.0801	43.0943	53.1986	47.6316	38.2393	57.4693	26.8977	105.257	62.1627	53.4408	68.8504	58.945	40.2553	66.7951	54.8226	53.011	100.612	45.9877	52.891	35.2828
3.93_284.1006m/z	284.101	3.93298	pos	Glycyl-Tryptophan	HMDB0028852	Organic acids and derivatives	Carboxylic acids and derivatives	Amino acids, peptides, and analogues		40.9	11.2	M+Na	C13H15N3O3	0.101904	5.12602	4.37743	4.40029	6.44596	5.11862	4.21269	16.7293	1.01533	15.4049	7.48862	0.379006	2.07962	3.62626	0.875266	3.03212	0.0203912	1.16713	2.2866	2.71342	0.343201	3.80436	2.25122	2.30465	0.902478
4.00_277.1191m/z	277.119	4.00302	neg	Melatonin	HMDB0001389	Organoheterocyclic compounds	Indoles and derivatives	Indoles	C01598	40.9	12.1	M+FA-H	C13H16N2O2	-1.26061	29.7008	27.3962	25.8356	25.217	27.6281	28.0816	14.5963	27.5294	47.8855	18.3947	128.066	25.1199	47.9711	20.2145	35.7974	8.42013	17.3778	10.922	13.8909	30.954	31.2524	15.8102	67.302	7.77627
5.09_255.0970m/z	255.097	5.09457	pos	p-Hydroxyfelbamate	HMDB0060669	Benzenoids	Phenols	1-hydroxy-2-unsubstituted benzenoids	C16584	40.9	13.1	M+H	C11H14N2O5	-2.27331	16.5432	15.3544	15.933	18.4071	18.5853	14.7543	11.9459	6.48086	2.2116	20.7367	12.1637	15.1333	10.9822	16.4264	23.9639	6.6818	18.2079	26.7201	25.3393	4.63307	23.0579	34.0347	27.8536	20.9132
5.29_191.0714m/z	191.071	5.28958	neg	Sinapyl alcohol	HMDB0013070	Benzenoids	Phenols	Methoxyphenols	C02325	40.9	8.75	M-H2O-H	C11H14O4	0.054498	128.151	129.593	125.412	139.293	146.78	128.632	153.306	117.167	75.3571	101.221	157.972	171.088	67.0609	179.421	248.352	153.066	105.404	132.579	162.105	158.632	114.133	101.446	172.914	123.414
11.76_344.2785m/z	344.279	11.7574	pos	Dodecanoylcarnitine	HMDB0002250	Lipids and lipid-like molecules	Fatty Acyls	Fatty acid esters		40.8	13.5	M+H	C19H37NO4	-2.99362	23.4021	23.6539	23.5416	29.8625	26.1599	29.8478	7.52743	52.4849	4.12039	37.6297	10.3005	42.4875	85.0211	26.1826	21.9715	25.5398	19.1763	34.1576	93.9614	44.1387	46.1185	10.1349	18.4971	18.3913
2.32_165.0418m/z	165.042	2.3228	neg	7-Methylxanthine	HMDB0001991	Organoheterocyclic compounds	Imidazopyrimidines	Purines and purine derivatives	C16353	40.8	12.3	M-H	C6H6N4O2	0.0521012	21.5799	13.643	25.857	21.9976	24.1534	15.5494	29.2616	11.0377	22.8339	15.9857	34.3568	35.3559	7.73447e-07	19.2787	21.5797	21.4788	24.9628	29.8404	18.2842	21.8551	24.3865	23.1291	29.6098	24.7917
6.29_315.1218m/z	315.122	6.29497	pos	4-Hydroxycinnamoylagmatine	HMDB0033460	Phenylpropanoids and polyketides	Cinnamic acids and derivatives	Hydroxycinnamic acids and derivatives	C04498	40.8	6.47	M+K	C14H20N4O2	-0.0174139	26.9796	30.827	30.3327	30.0018	27.8925	28.2804	27.6682	26.2161	19.2652	28.1623	24.8196	19.8207	24.8722	27.2409	30.1424	37.1409	31.81	27.473	25.4988	91.4244	27.3864	24.5045	31.5707	34.2404
4.62_172.0975m/z	172.098	4.62047	neg	Hexanoylglycine	HMDB0000701	Organic acids and derivatives	Carboxylic acids and derivatives	Amino acids, peptides, and analogues		40.7	15.5	M-H	C8H15NO3	-2.12733	4.0736	2.35531	4.07552	3.01998	3.14172	4.02966	1.70102	1.3451	2.19526	2.33192	7.73447e-07	2.14288	0.461127	0.936931	1.76641	2.75022	1.65658	1.92348	2.68959	1.16237	2.12542	2.07485	4.91257	1.92858
7.41_267.0286m/z	267.029	7.41343	neg	Luteolin	HMDB0005800	Phenylpropanoids and polyketides	Flavonoids	Flavones	C01514	40.7	22.9	M-H2O-H	C15H10O6	-4.4655	16.7756	15.4087	15.4735	16.3286	18.2369	15.3162	1.54212	12.7739	6.7461	24.2929	7.69235	12.7353	34.504	15.3663	19.1188	8.45577	16.907	24.781	15.3885	3.47815	10.7665	20.0479	19.7094	28.2314
10.80_339.2995m/z	339.3	10.8005	pos	Alpha-Linolenoyl ethanolamide	HMDB0013624	Organic nitrogen compounds	Organonitrogen compounds	Amines	C13828	40.6	10.3	M+NH4	C20H35NO2	-3.39895	23.1551	30.1978	32.7246	30.0485	32.4236	34.3045	27.3973	22.6586	3.38705	5.95124	9.22083	108.368	5.82369	15.7317	26.939	70.8272	7.38693	56.2805	74.7882	21.4087	34.8638	76.3405	8.52494	22.7644
2.31_298.0690m/z	298.069	2.31013	neg	D-4'-Phosphopantothenate	HMDB0001016	Organic acids and derivatives	Carboxylic acids and derivatives	Amino acids, peptides, and analogues	C03492	40.6	14.1	M-H	C9H18NO8P	-2.4866	22.1261	24.9249	31.1477	29.9285	27.2119	31.0917	11.3943	33.5096	39.9951	30.2675	17.6836	41.7418	7.73447e-07	32.942	2.09198	51.9607	49.5421	53.3448	15.8292	12.625	35.9759	22.3433	5.33716	94.6307
2.93_178.0716m/z	178.072	2.92755	pos	3-Oxoadipic acid	HMDB0000398	Organic acids and derivatives	Keto acids and derivatives	Medium-chain keto acids and derivatives	C00846	40.6	8.9	M+NH4	C6H8O5	3.51745	39.5204	38.8514	39.4774	38.0865	39.5486	38.4613	1.67245	41.9505	23.881	39.3473	22.7629	50.1569	7.73447e-07	41.6382	7.73447e-07	7.73447e-07	42.9818	39.3293	7.73447e-07	38.9031	36.0059	51.6573	39.2341	37.8623
5.23_258.9915m/z	258.991	5.22642	neg	Caffeic acid 3-sulfate	HMDB0041706	Phenylpropanoids and polyketides	Cinnamic acids and derivatives	Hydroxycinnamic acids and derivatives		40.6	19.1	M-H	C9H8O7S	-1.26157	8.62897	8.10474	8.18705	9.24132	9.30415	10.1887	20.9267	9.72762	6.8792	6.15	15.5804	7.53203	12.4809	10.4406	3.43709	17.3098	10.0842	4.37495	5.15621	10.3651	16.4832	7.28202	2.72068	6.07409
5.67_337.1297m/z	337.13	5.67252	pos	Berberine	HMDB0003409	Alkaloids and derivatives	Protoberberine alkaloids and derivatives	Unclassified	C00757	40.6	22	M+H	C20H18NO4+	-3.31228	3.0859	4.06265	4.45996	2.81308	3.18213	5.24657	7.73447e-07	7.73447e-07	0.311349	9.47401	7.73447e-07	11.4473	2.21255	2.1484	3.60223	7.73447e-07	3.52105	1.25843	3.29519	0.136926	7.73447e-07	2.3712	6.40887	4.88909
5.78_810.5429m/z	810.543	5.78035	pos	PC(20:5(5Z,8Z,11Z,14Z,17Z)/20:4(5Z,8Z,11Z,14Z))	HMDB0008509	Lipids and lipid-like molecules	Glycerophospholipids	Glycerophosphocholines	C00157	40.6	27.9	M+H-H2O	C48H78NO8P	-0.374819	4.03018	5.6294	5.57425	5.19974	6.08579	3.89454	2.22794	2.11483	7.98258	11.0197	3.20959	2.93558	6.60521	5.14868	7.26929	7.73447e-07	6.04738	7.10874	2.94418	0.599457	1.83756	9.56494	4.92163	6.94579
7.75_227.1287m/z	227.129	7.7519	neg	Gamma-Caprolactone	HMDB0003843	Organoheterocyclic compounds	Lactones	Gamma butyrolactones		40.6	4.79	2M-H	C6H10O2	-0.992359	162.562	178.34	159.53	175.751	158.566	172.656	68.5328	95.1882	431.751	193.622	77.0481	71.6886	54.1799	153.968	226.878	57.6824	160.747	268.384	143.448	334.361	208.437	257.068	149.221	222.793
1.26_116.0468n	161.045	1.2632	neg	Levulinic acid	HMDB0000720	Organic acids and derivatives	Keto acids and derivatives	Gamma-keto acids and derivatives		40.5	12.7	M+FA-H, 2M-H	C5H8O3	-4.63411	29.6963	33.7849	18.5406	35.4637	22.6146	17.3027	37.4548	35.5256	65.0999	8.80232	74.8726	24.6037	48.6074	39.5768	21.4656	15.5536	21.2449	11.9637	25.5642	49.0986	9.92238	19.8199	39.3877	23.5756
15.21_658.5150m/z	658.515	15.2132	pos	PE(P-16:0e/16:0)	HMDB0011158	Unclassified	Unclassified	Unclassified		40.5	14.4	M+H-H2O	C37H74NO7P	-2.98548	473.825	506.67	504.046	466.572	481.267	413.442	622.709	476.598	433.569	480.318	585.652	561.964	384.602	559.813	446.024	737.174	504.138	481.248	428.082	481.316	604.314	531.442	489.066	460.42
4.71_216.1241m/z	216.124	4.70845	neg	Propionylcarnitine	HMDB0000824	Lipids and lipid-like molecules	Fatty Acyls	Fatty acid esters	C03017	40.5	4.64	M-H	C10H19NO4	-0.144894	34.5681	27.9521	22.2966	25.9167	27.622	21.7126	22.7085	72.9581	7.73447e-07	7.51139	139.991	2.16791	245.548	20.9643	7.73447e-07	62.3714	17.0981	1.02746	7.73447e-07	3.17957	7.73447e-07	7.73447e-07	7.73447e-07	7.73447e-07
5.67_437.1702m/z	437.17	5.67252	pos	Methotrexate	HMDB0014703	Organic acids and derivatives	Carboxylic acids and derivatives	Amino acids, peptides, and analogues	C01937	40.5	14.8	M+H-H2O	C20H22N8O5	4.81131	10.8425	9.76787	10.1564	9.7204	9.68108	8.19063	27.6115	10.1151	9.81496	6.9226	3.99448	6.64955	11.0898	5.83605	3.60604	10.4897	4.25803	9.33996	13.4317	10.411	6.55053	8.86554	5.20535	14.3893
6.11_341.0657m/z	341.066	6.11168	neg	Rosmarinic acid	HMDB0003572	Phenylpropanoids and polyketides	Cinnamic acids and derivatives	Hydroxycinnamic acids and derivatives	C01850	40.5	17.6	M-H2O-H	C18H16O8	-2.70004	17.1952	19.6131	17.8899	15.9942	17.1588	17.2837	9.47583	1.233	8.50259	20.2537	14.5509	19.312	4.64897	19.2976	23.004	14.5016	18.5066	27.0736	26.2755	7.73447e-07	37.0526	24.2044	56.9826	25.806
6.47_420.3218m/z	420.322	6.46595	pos	Solanidine	HMDB0003236	Lipids and lipid-like molecules	Steroids and steroid derivatives	Steroidal alkaloids	C06543	40.5	13	M+Na	C27H43NO	-4.72552	2930.99	2948.25	2876.9	2893.32	2944.31	2865.29	16.6886	1297.5	361.719	251.384	515.251	15.7461	37187.3	1737.95	640.747	4783.05	299.894	1401.21	20.6012	45.6956	5298.41	47.0337	12.1386	55.0086
13.17_354.3358m/z	354.336	13.1666	pos	Docosadienoate (22:2n6)	HMDB0061714	Lipids and lipid-like molecules	Fatty Acyls	Fatty acids and conjugates	C16533	40.4	11.7	M+NH4	C22H40O2	-2.69043	73.6288	78.6175	78.0323	72.8935	71.3749	75.0938	93.2608	104.034	62.6295	80.9169	117.485	98.4561	73.7262	71.6181	107.442	95.7989	78.3856	55.8439	68.4684	168.346	131.288	68.4549	64.4163	56.4645
13.47_359.2200m/z	359.22	13.4696	pos	Leukotriene B4	HMDB0001085	Lipids and lipid-like molecules	Fatty Acyls	Eicosanoids	C02165	40.4	19	M+Na	C20H32O4	2.15638	12.7191	12.0864	11.7801	11.9444	12.0932	12.1255	13.2995	10.5127	6.22365	10.3288	9.40948	13.5766	8.66701	13.4995	9.23099	17.2018	8.75435	11.0809	12.2911	7.33246	10.0121	11.2455	11.0835	10.4169
3.22_299.0662m/z	299.066	3.2222	pos	Biotin sulfone	HMDB0004818	Organoheterocyclic compounds	Thienoimidazolidines	Unclassified		40.4	16.4	M+Na	C10H16N2O5S	-3.66063	128.601	119.694	115.595	101.695	125.442	102.434	183.066	119.649	118.944	119.583	140.555	137.888	83.3419	148.346	122.724	170.799	136.425	125.833	104.492	121.691	148.112	121.135	128.047	108.602
5.31_257.1391m/z	257.139	5.31492	neg	Traumatin	HMDB0037326	Lipids and lipid-like molecules	Fatty Acyls	Fatty acids and conjugates	C16309	40.4	11.2	M+FA-H	C12H20O3	-1.44864	39.8494	35.9289	41.0676	41.4799	47.9481	34.1754	72.2923	71.6696	13.324	23.5508	104.279	23.2372	6.55132	57.147	71.2797	47.8984	71.9041	31.1791	51.757	6.80811	72.8243	47.7355	15.2842	12.402
8.99_557.1775m/z	557.177	8.98893	pos	NPC	HMDB0060499	Alkaloids and derivatives	Camptothecins	Unclassified	C16543	40.4	11.3	M+K	C28H30N4O6	-4.28218	42.1878	45.9687	49.9801	56.7155	43.0388	43.7005	60.8957	49.2657	40.3908	41.3965	42.3528	50.8859	35.3283	59.7203	46.8135	63.2122	49.2223	41.2906	41.4093	43.043	54.4844	45.2797	51.6754	39.8673
0.67_275.0558m/z	275.056	0.670917	neg	Salicylic acid	HMDB0001895	Benzenoids	Benzene and substituted derivatives	Benzoic acids and derivatives	C00805	40.3	5.41	2M-H	C7H6O3	-1.19803	37.4947	26.0564	27.202	29.9366	31.1787	28.5067	2.22303	88.58	15.7298	20.3818	15.8125	35.3057	45.2979	21.1592	29.5078	21.1575	31.9224	16.2897	32.0808	41.5996	33.4549	21.8943	23.4089	25.0594
2.70_290.1341m/z	290.134	2.6954	pos	Ophthalmic acid	HMDB0005765	Organic acids and derivatives	Carboxylic acids and derivatives	Amino acids, peptides, and analogues		40.3	9.93	M+H	C11H19N3O6	-1.81857	21.7146	23.7026	22.7888	26.225	23.2348	26.7859	14.1532	44.6279	54.7439	27.5919	31.8309	20.2332	16.8728	24.7374	15.4416	10.8121	32.2312	18.9289	28.489	26.5806	35.7258	35.7113	25.1565	19.5829
5.18_331.1183m/z	331.118	5.17608	neg	Phenyllactic acid	HMDB0000779	Phenylpropanoids and polyketides	Phenylpropanoic acids	Unclassified	C01479	40.3	15.1	2M-H	C9H10O3	-1.3236	46.32	49.0511	50.4756	48.841	49.7361	50.3535	55.2014	42.3823	63.1622	55.8119	51.3291	48.2787	44.9474	58.5161	69.8436	60.033	47.5701	52.7074	57.0627	55.1478	42.2472	52.3251	64.8024	54.6367
6.25_259.1183m/z	259.118	6.25102	neg	Adipate semialdehyde	HMDB0012882	Lipids and lipid-like molecules	Fatty Acyls	Fatty acids and conjugates	C06102	40.3	8.65	2M-H	C6H10O3	-1.68428	8.26662	8.57286	7.30235	8.62926	8.67934	8.2166	6.68065	4.16544	19.2737	19.6408	6.17272	1.3006	17.5732	4.75288	9.07922	7.73447e-07	8.56559	13.424	10.2754	3.7436	2.25341	20.3754	2.13806	10.5959
10.22_439.3183m/z	439.318	10.2198	pos	7 alpha,26-Dihydroxy-4-cholesten-3-one	HMDB0012459	Lipids and lipid-like molecules	Steroids and steroid derivatives	Bile acids, alcohols and derivatives	C17336	40.2	15.3	M+Na	C27H44O3	0.120407	52.0675	57.0998	53.0699	46.6032	52.976	51.5778	77.5179	39.0809	28.8447	60.6548	15.668	47.8052	46.5698	56.1733	56.2524	46.2555	64.5302	65.8913	61.3241	52.9549	41.4374	70.8073	72.9913	69.4711
2.31_202.0723m/z	202.072	2.31013	neg	N-Acetyl-b-D-galactosamine	HMDB0000853	Organic oxygen compounds	Organooxygen compounds	Carbohydrates and carbohydrate conjugates	C05021	40.2	6.5	M-H2O-H	C8H15NO6	0.792009	142.623	143.757	153.78	151.816	144.205	148.885	34.5688	191.649	118.519	96.7332	184.262	141.096	36.053	198.642	209.697	253.763	179.668	133.884	195.062	194.516	177.691	112.926	229.16	52.9643
2.71_237.0884m/z	237.088	2.7116	neg	Cotinine N-oxide	HMDB0001411	Organoheterocyclic compounds	Pyridines and derivatives	Pyrrolidinylpyridines		40.2	14.6	M+FA-H	C10H12N2O2	1.79167	13.2698	19.4421	14.7899	10.5674	15.6961	24.4733	13.443	17.7975	22.3617	9.38121	30.4966	5.27911	30.5116	15.8997	9.38602	11.2631	30.201	16.0411	22.8459	10.7442	25.495	27.1566	12.4996	7.66387
4.78_256.0256m/z	256.026	4.78092	pos	Dopamine 4-sulfate	HMDB0004148	Organic acids and derivatives	Organic sulfuric acids and derivatives	Arylsulfates	C13691	40.2	6.94	M+Na	C8H11NO5S	2.48124	13.0748	15.4694	13.6538	13.1893	14.5184	13.8413	26.9947	4.22851	3.03649	9.43425	14.0531	19.2825	11.5496	19.6884	22.4846	12.9838	17.8282	19.3022	18.316	5.50522	16.149	19.4365	17.3964	7.50734
4.95_409.1385m/z	409.138	4.94843	neg	Indolelactic acid	HMDB0000671	Organoheterocyclic compounds	Indoles and derivatives	Indolyl carboxylic acids and derivatives	C02043	40.2	14.5	2M-H	C11H11NO3	-4.95435	6.63735	8.34764	9.36985	8.93442	7.23456	8.41687	7.73447e-07	39.6642	13.0087	9.7734	1.14997	4.22702	21.0205	9.28616	7.14874	7.73447e-07	27.0105	7.73447e-07	1.76399	2.04335	7.73447e-07	3.19268	3.20807	7.73447e-07
5.34_231.1472n	230.14	5.34042	neg	Butyrylcarnitine	HMDB0002013	Lipids and lipid-like molecules	Fatty Acyls	Fatty acid esters	C02862	40.2	2.95	M-H, 2M-H	C11H21NO4	0.738762	89.4563	102.057	89.3014	109.556	117.104	96.1919	102.423	282.444	7.69647	66.4941	295.15	23.969	1201.45	65.3573	5.61477	171.783	51.8094	10.0578	1.09289	51.8171	2.65091	3.16002	1.50351	0.909943
6.16_339.1358m/z	339.136	6.15915	pos	2-Methoxyestrone	HMDB0000010	Lipids and lipid-like molecules	Steroids and steroid derivatives	Estrane steroids	C05299	40.2	10.3	M+K	C19H24O3	0.217694	15.1006	16.847	15.259	13.7263	15.9528	15.8105	7.73447e-07	13.1671	26.4706	6.12087	29.2764	4.7378	27.8308	15.8916	11.6708	19.3862	24.8906	0.000117971	20.5351	18.7179	11.1945	5.51603	11.6582	1.15497
7.54_331.0800m/z	331.08	7.54138	pos	alpha-(1,2-Dihydroxyethyl)-1,2,3,4-tetrahydro-7-hydroxy-9-methoxy-3,4-dioxocyclopenta[c][1]benzopyran-6-acetaldehyde	HMDB0062442	Phenylpropanoids and polyketides	Coumarins and derivatives	Unclassified	C19592	40.2	12.8	M+H-H2O	C17H16O8	-3.51941	11.197	8.55566	10.4089	10.6813	10.677	9.20407	9.4836	8.87178	5.3553	14.0738	0.8013	8.44027	16.2232	10.2828	8.1807	12.6888	7.85056	26.9924	6.23912	6.27176	4.45919	11.6527	8.49562	18.1896
11.18_472.3555n	471.348	11.1763	neg	27-Hydroxyisomangiferolic acid	HMDB0036064	Lipids and lipid-like molecules	Prenol lipids	Quinone and hydroquinone lipids	C17568	40.1	11	M-H, M+FA-H	C30H48O4	0.504407	209.391	276.086	203.849	235.224	203.933	213.515	553.562	212.298	14.1034	181.117	79.0689	239.333	253.713	204.691	66.3837	236.474	292.903	151.263	277.357	242.066	222.558	230.299	181.199	324.642
2.23_261.1091m/z	261.109	2.23463	neg	4-Hydroxyproline	HMDB0000725	Organic acids and derivatives	Carboxylic acids and derivatives	Amino acids, peptides, and analogues	C01157	40.1	5.01	2M-H	C5H9NO3	-0.457154	14.0477	21.26	19.9831	16.8205	18.3082	21.8609	7.73447e-07	43.3305	19.683	13.6818	4.28878	16.1275	7.73447e-07	8.85302	18.1422	16.8782	17.7195	8.83769	27.9851	7.05671	23.2041	4.92701	5.36184	8.30804
4.13_229.1566m/z	229.157	4.12883	neg	Isoleucyl-Valine	HMDB0028920	Organic acids and derivatives	Carboxylic acids and derivatives	Amino acids, peptides, and analogues		40.1	6.23	M-H	C11H22N2O3	3.74521	3.50379	3.57314	6.23505	5.24975	1.89285	4.11607	41.3967	4.33035	7.73447e-07	7.73447e-07	67.2052	7.73447e-07	7.73447e-07	3.43185	1.17083	1.85029	0.41926	1.53882	0.921474	4.62239	4.48671	7.73447e-07	0.861155	0.0633275
5.84_607.2430m/z	607.243	5.84133	pos	Leukotriene F4	HMDB0006465	Lipids and lipid-like molecules	Fatty Acyls	Eicosanoids	C06462	40.1	11.4	M+K	C28H44N2O8S	-3.55472	17.2296	14.5728	17.7336	18.1083	15.4583	16.618	16.2211	9.35606	30.12	32.6748	6.98053	10.5361	26.1884	15.069	24.0384	5.29808	16.1209	25.7018	18.3823	11.9664	11.757	33.4834	18.4427	27.4543
6.26_207.1370m/z	207.137	6.26497	pos	Methyl jasmonate	HMDB0036583	Lipids and lipid-like molecules	Fatty Acyls	Lineolic acids and derivatives	C11512	40.1	14.6	M+H-H2O	C13H20O3	-4.46728	9.02373	6.94841	8.2928	7.11901	7.38656	6.44373	7.17078	5.01917	11.2332	13.1249	5.51378	6.82993	4.96617	7.58591	8.28554	1.98048	6.62543	11.4847	8.93436	7.77947	6.10701	8.25253	11.9311	8.02575
0.94_231.0982m/z	231.098	0.9424	neg	Valyl-Aspartate	HMDB0029123	Organic acids and derivatives	Carboxylic acids and derivatives	Amino acids, peptides, and analogues		40	12.4	M-H	C9H16N2O5	-1.832	12.4728	12.7696	8.9657	15.0923	11.5842	14.6243	3.51995	13.1493	32.8256	22.3229	5.5571	6.69752	39.2114	10.7637	6.9341	24.8186	7.62415	8.04077	14.8846	7.12149	13.652	5.94962	8.22016	17.4062
0.94_504.1674n	527.157	0.94035	pos	Dextrin	HMDB0006857	Organic oxygen compounds	Organooxygen compounds	Carbohydrates and carbohydrate conjugates	C00721	40	9.7	M+NH4, M+Na, M+K	C18H32O16	-3.23963	423.109	435.846	406.847	417.358	435.23	425.173	58.9021	960.294	406.916	340.972	1898.78	255.338	935.198	358.095	209.613	999.187	377.447	294.159	112.979	166.309	126.872	126.295	118.314	265.458
10.89_343.3303m/z	343.33	10.8893	pos	N-Oleoylethanolamine	HMDB0002088	Organic nitrogen compounds	Organonitrogen compounds	Amines		40	18.7	M+NH4	C20H39NO2	-4.80221	38.5792	53.4027	43.195	44.3035	51.808	47.7685	52.7747	50.8096	32.5646	69.7428	49.3136	108.296	17.7502	54.2931	41.0112	77.3038	31.3879	73.2116	88.401	49.9436	75.8541	82.6257	30.8787	44.1008
11.78_299.2601m/z	299.26	11.7758	neg	2-Hydroxystearic acid	HMDB0062549	Lipids and lipid-like molecules	Fatty Acyls	Fatty acids and conjugates	C03045	40	12	M-H	C18H36O3	2.95217	188.378	229.14	223.001	241.859	153.421	181.218	296.544	263.866	391.714	382.21	167.576	108.062	166.128	222.582	233.051	161.181	308.409	147.722	202.697	142.782	149.59	276.897	225.669	177.865
2.27_150.0762m/z	150.076	2.26527	pos	(S)-2-Acetolactate	HMDB0006855	Organic acids and derivatives	Keto acids and derivatives	Short-chain keto acids and derivatives	C06010	40	6.03	M+NH4	C5H8O4	0.534533	26.8614	32.1069	32.9323	33.2706	29.3489	34.4241	9.00449	26.7133	5.71432	9.19915	17.411	43.5763	17.6006	60.5003	64.212	62.9539	50.1694	28.9376	43.8425	47.5219	61.1656	36.0194	57.4599	22.4257
5.34_207.0660m/z	207.066	5.34042	neg	1,2-Dihydronaphthalene-1,2-diol	HMDB0060335	Benzenoids	Naphthalenes	Unclassified	C06205	40	10.7	M+FA-H	C10H10O2	-1.59387	4.00617	3.53983	3.75077	3.43744	4.02119	3.5439	7.60592	9.73316	4.60529	0.736541	7.73447e-07	7.73447e-07	3.69998	2.13153	2.08468	7.57966	0.974149	7.73447e-07	4.21285	18.965	9.84489	0.850658	7.73447e-07	13.0359
7.61_164.1198n	327.218	7.61308	neg	trans-Jasmone	HMDB0031454	Organic oxygen compounds	Organooxygen compounds	Carbonyl compounds		40	7.48	M+FA-H, 2M-H	C11H16O	-2.06286	1092.39	1318.62	1255.26	1174.79	1181.78	1275.01	1092.26	1068.86	2884.2	2418.58	824.914	638.258	1629.09	1113.18	1357.03	703.787	1211.75	1175.45	1210.7	1100.95	479.466	2063.35	1105.64	1606.35
1.27_306.0245n	324.058	1.27033	pos	Uridine 2',3'-cyclic phosphate	HMDB0011640	Nucleosides, nucleotides, and analogues	Pyrimidine nucleotides	Cyclic pyrimidine nucleotides	C02355	39.9	3.49	M+H, M+NH4	C9H11N2O8P	-2.51977	422.029	416.129	375.799	396.651	412.82	408.184	1156.91	65.774	1413.86	482.185	70.3526	470.165	595.301	112.56	84.6322	142.992	131.26	390.422	294.57	453.219	226.687	217.307	288.294	220.957
10.23_194.0824m/z	194.082	10.228	neg	2-Phenyl-1,3-propanediol monocarbamate	HMDB0060351	Benzenoids	Benzene and substituted derivatives	Unclassified	C16586	39.9	8.71	M-H	C10H13NO3	0.600962	74.9406	76.0006	68.2454	72.5684	77.4208	60.3804	85.7044	67.7851	93.2081	80.1842	86.9443	74.4515	68.3356	93.5901	77.1406	120.356	95.1941	90.2923	86.0112	70.7492	101.584	86.0479	80.7414	71.0188
10.56_314.1874n	315.194	10.564	pos	4-oxo-Retinoic acid	HMDB0006285	Lipids and lipid-like molecules	Prenol lipids	Retinoids	C16678	39.9	3.81	M+H-H2O, M+H	C20H26O3	-2.44625	69.3075	68.522	77.192	70.8016	72.9542	72.9613	21.084	9.85412	6.25454	163.887	4.01268	52.2272	103.467	90.2092	136.185	17.7226	94.2217	104.076	43.364	3.15198	12.9869	199.678	85.451	113.18
10.87_330.3355m/z	330.336	10.8746	pos	Arachidic acid	HMDB0002212	Lipids and lipid-like molecules	Fatty Acyls	Fatty acids and conjugates	C06425	39.9	10.5	M+NH4	C20H40O2	-3.67684	52.2721	58.0611	50.9127	48.1309	53.6827	57.4719	99.3468	40.4785	191.481	80.8472	98.1779	155.5	436.924	74.6793	99.4123	89.747	66.898	113.612	71.0314	67.6386	139.572	69.334	46.8565	35.0328
11.39_340.2834m/z	340.283	11.3934	pos	Oleoyl glycine	HMDB0013631	Organic acids and derivatives	Carboxylic acids and derivatives	Amino acids, peptides, and analogues		39.9	8.77	M+H	C20H37NO3	-3.57431	131.641	154.365	160.706	151.933	159.496	171.544	138.438	194.83	16.089	183.921	25.9257	173.728	119.453	181.688	167.847	289.379	220.044	146.586	72.1086	272.668	140.254	132.258	103.524	61.3439
11.51_271.2283m/z	271.228	11.5081	neg	Pentadecanal	HMDB0031078	Lipids and lipid-like molecules	Fatty Acyls	Fatty aldehydes	C01948	39.9	14.6	M+FA-H	C15H30O	1.94275	32.3583	30.719	40.2113	30.9554	42.2417	34.4483	31.5241	23.0923	18.2244	24.2457	22.8197	48.2668	21.9123	29.0067	20.0338	36.7306	34.7071	26.552	27.125	21.8132	53.9825	30.1844	20.5752	20.2699
12.41_425.3418m/z	425.342	12.4093	pos	Alpha-Tocotrienol	HMDB0006327	Lipids and lipid-like molecules	Prenol lipids	Quinone and hydroquinone lipids	C14153	39.9	5.23	M+H	C29H44O2	0.836017	115.208	96.4222	99.6766	103.197	98.4211	98.3988	118.733	86.7189	49.9895	140.995	63.132	191.741	167.698	128.347	96.4372	135.118	119.578	178.805	141.873	55.7918	132.504	120.467	65.6596	132.376
4.36_357.0608m/z	357.061	4.35582	neg	Aflatoxin B1	HMDB0006552	Phenylpropanoids and polyketides	Coumarins and derivatives	Furanocoumarins	C06800	39.9	9.75	M+FA-H	C17H12O6	-2.43856	5.93239	3.53101	5.70306	3.65611	5.12886	4.2905	2.35135	7.73447e-07	7.73447e-07	18.6593	7.73447e-07	8.59892	2.41492	4.03536	10.2857	7.73447e-07	4.06142	8.60041	5.48358	7.73447e-07	3.70949	15.0207	8.76761	5.94423
5.16_575.1185m/z	575.118	5.16342	neg	Eriodictyol	HMDB0005810	Phenylpropanoids and polyketides	Flavonoids	Flavans	C05631	39.9	5.34	2M-H	C15H12O6	-1.78545	2.42245	4.13207	3.7166	4.23929	3.55309	4.20119	1.38183	3.69452	0.467744	0.864294	1.04114	5.33919	1.85052	5.06671	12.9131	0.655227	3.74949	1.60104	8.03261	4.68024	3.89665	2.79142	11.6419	5.51931
5.21_165.0553m/z	165.055	5.21392	neg	3-(2-Hydroxyphenyl)propanoic acid	HMDB0033752	Phenylpropanoids and polyketides	Phenylpropanoic acids	Unclassified	C01198	39.9	12	M-H	C9H10O3	-2.47018	7.28248	6.1852	5.17318	4.27075	5.63396	5.30644	12.1406	5.36554	10.3385	15.9419	1.37165	1.63867	14.9412	5.77579	2.75811	3.1634	6.95601	16.5198	6.83067	9.95422	3.70746	5.04933	5.53498	4.96878
5.25_359.1235m/z	359.124	5.25175	neg	Dityrosine	HMDB0006045	Lignans, neolignans and related compounds	Unclassified	Unclassified		39.9	13.4	M-H	C18H20N2O6	-3.66588	15.7949	18.2857	19.2895	19.2172	17.2332	18.5667	15.3808	12.4619	0.779573	19.1704	23.7092	22.0135	10.9823	28.4442	47.1487	19.7829	12.6859	20.6148	21.1231	32.0022	11.7478	21.492	23.1514	15.1882
8.05_356.2781m/z	356.278	8.0505	pos	5,6-DHET	HMDB0002343	Lipids and lipid-like molecules	Fatty Acyls	Eicosanoids	C14772	39.9	6.01	M+NH4	C20H34O4	-4.19254	17.6793	18.6185	19.1435	21.8345	22.1202	20.912	17.2607	17.5478	29.528	29.4169	15.945	12.8772	20.9263	23.0674	26.9325	19.6202	19.3408	26.2303	19.3872	12.3913	14.1633	30.84	17.7388	25.4214
8.23_379.2939m/z	379.294	8.22633	pos	N-Arachidonoyl glycine	HMDB0005096	Organic acids and derivatives	Carboxylic acids and derivatives	Amino acids, peptides, and analogues		39.9	14.3	M+NH4	C22H35NO3	-4.46838	15.521	16.5466	16.5669	15.3081	17.6091	18.2397	17.2884	27.3428	31.5426	17.361	30.9649	16.2144	28.192	20.3425	20.8323	10.5999	20.4848	20.3795	23.1416	17.0786	28.7302	15.5588	12.4653	6.22777
9.08_387.1787m/z	387.179	9.0776	pos	5-(4'-Hydroxyphenyl)-gamma-valerolactone-4'-O-glucuronide	HMDB0059992	Benzenoids	Phenol ethers	Unclassified		39.9	4.73	M+Na	C20H28O6	2.35162	40.3502	38.0905	37.6591	40.3213	41.2671	39.088	45.2345	74.0643	23.4498	35.0058	85.2221	33.6065	28.6599	21.3861	14.2163	36.7292	38.5795	31.5217	37.6134	18.5692	77.3873	19.6676	77.3572	25.3396
9.09_255.1601m/z	255.16	9.0948	neg	Pantolactone	HMDB0059876	Organoheterocyclic compounds	Lactones	Gamma butyrolactones		39.9	0.82	2M-H	C7H12O2	-0.371881	22.015	15.8357	22.2473	19.0589	24.1017	20.654	7.73447e-07	9.65751	177.771	47.1983	7.73447e-07	1.15703	7.73447e-07	7.73447e-07	7.73447e-07	7.73447e-07	3.52008	17.902	44.3879	63.3632	7.73447e-07	22.2449	7.73447e-07	26.7167
9.91_195.1392m/z	195.139	9.90625	neg	Cyclohexanone	HMDB0003315	Organic oxygen compounds	Organooxygen compounds	Carbonyl compounds	C00414	39.9	3.6	2M-H	C6H10O	0.878986	11.7933	8.29885	10.6647	9.227	9.06592	13.1355	41.4166	66.1638	40.8278	49.6467	36.5197	47.8598	41.9839	39.6304	25.9282	75.8518	15.5894	56.4	58.8701	55.2905	40.6829	40.8558	18.3337	72.3361
1.26_183.0406m/z	183.041	1.2632	neg	Urocanic acid	HMDB0000301	Organoheterocyclic compounds	Azoles	Imidazoles	C00785	39.8	10.8	M+FA-H	C6H6N2O2	-3.61081	5.68402	6.38691	5.85271	5.40677	5.56476	5.5111	7.73447e-07	5.96232	1.03991	5.02791	1.06875	9.68207	8.32397	6.63618	7.03831	8.69673	8.99964	5.29593	7.60661	4.69358	7.08635	5.58967	4.67188	4.938
11.05_325.2384m/z	325.238	11.0543	neg	Linoleic acid	HMDB0000673	Lipids and lipid-like molecules	Fatty Acyls	Lineolic acids and derivatives	C01595	39.8	12.1	M+FA-H	C18H32O2	0.0048473	10.493	21.2709	17.9762	18.1391	23.5873	19.9986	21.4065	8.02143	7.73447e-07	23.0402	7.73447e-07	5.9885	20.1815	20.7279	12.7915	24.406	16.2173	13.0415	59.8575	12.235	3.15858	7.18472	9.19557	30.6592
11.83_427.3536m/z	427.354	11.8316	pos	3a,7a-Dihydroxy-5b-cholestane	HMDB0006893	Lipids and lipid-like molecules	Steroids and steroid derivatives	Cholestane steroids	C05452	39.8	8.04	M+Na	C27H48O2	-2.63037	20.8283	23.2348	18.6783	20.1616	16.1103	22.2961	22.642	29.8306	41.0183	62.6139	14.9483	26.1837	56.158	20.4314	18.1068	15.9192	29.5733	31.9611	21.3362	13.9349	36.1086	26.0857	9.58452	32.2125
2.07_424.1359m/z	424.136	2.07048	neg	Dihydrofolic acid	HMDB0001056	Organic acids and derivatives	Carboxylic acids and derivatives	Amino acids, peptides, and analogues	C00415	39.8	7.77	M-H2O-H	C19H21N7O6	-3.60653	380.422	738.925	696.036	589.597	682.722	579.138	11.3584	534.123	366.133	302.321	608.499	643.81	1271.73	412.905	326.042	628.206	563.436	629.727	770.474	557.955	647.97	235.684	464.716	662.215
2.31_142.0507m/z	142.051	2.31013	neg	Aminoadipic acid	HMDB0000510	Organic acids and derivatives	Carboxylic acids and derivatives	Amino acids, peptides, and analogues	C00956	39.8	7.03	M-H2O-H	C6H11NO4	-1.6789	152.1	144.135	111.677	130.116	142.458	182.657	45.0353	149.65	123.114	137.809	180.211	116.079	54.4185	167.195	164.213	154.446	184.92	158.656	161.585	175.287	119.183	149.047	201.604	84.2158
2.89_539.1409m/z	539.141	2.88525	neg	Phenylglucuronide	HMDB0059806	Organic oxygen compounds	Organooxygen compounds	Carbohydrates and carbohydrate conjugates		39.8	1.7	2M-H	C12H14O7	0.547798	339.038	329.265	348.605	398.948	381.431	380.503	238.908	612.13	258.31	234.983	480.672	381.527	731.802	307.598	391.359	307.659	315.488	157.157	409.649	421.391	313.924	132.308	176.182	376.886
4.12_168.0644m/z	168.064	4.1178	pos	1,1-Dimethylbiguanide	HMDB0001921	Organic nitrogen compounds	Organonitrogen compounds	Guanidines	C07151	39.8	2.66	M+K	C4H11N5	-1.29015	27.5492	27.9105	26.4814	27.4743	28.8417	25.827	33.8624	30.7935	53.1391	43.75	36.2162	8.88272	30.9934	36.0642	39.6494	35.8119	28.9895	15.7889	27.7364	47.5295	7.04864	28.7119	17.6099	31.5368
4.31_461.1406m/z	461.141	4.305	neg	N2-Succinyl-L-glutamic acid 5-semialdehyde	HMDB0001180	Organic acids and derivatives	Carboxylic acids and derivatives	Amino acids, peptides, and analogues	C05932	39.8	4.97	2M-H	C9H13NO6	-1.5285	3.26249	5.02611	3.74387	3.05315	2.57077	3.83124	1.0486	85.005	0.805337	7.73447e-07	1.49166	7.73447e-07	1.11481	7.73447e-07	7.73447e-07	7.73447e-07	7.73447e-07	7.73447e-07	1.7297	44.2856	7.73447e-07	2.28806	7.73447e-07	7.73447e-07
5.04_419.0973m/z	419.097	5.03677	neg	3-(3,4-Dihydroxy-5-methoxy)-2-propenoic acid	HMDB0035484	Phenylpropanoids and polyketides	Cinnamic acids and derivatives	Hydroxycinnamic acids and derivatives	C05619	39.8	5.09	2M-H	C10H10O5	-2.5527	17.6727	19.5097	20.734	23.5603	21.8058	20.2618	19.5313	16.0956	26.355	19.6887	28.19	23.6142	14.9326	19.6898	23.2785	17.0098	19.0596	25.9948	23.4764	12.1605	38.6329	20.883	25.9534	26.1056
5.99_215.1402m/z	215.14	5.99232	pos	alpha-Ionone	HMDB0059883	Lipids and lipid-like molecules	Prenol lipids	Sesquiterpenoids	C12286	39.8	7.86	M+Na	C13H20O	-2.04926	9.55447	12.6349	12.4028	11.9578	12.2717	12.8638	9.60979	10.2336	14.6912	20.1357	9.6134	9.90061	9.01056	15.7907	13.0469	17.6608	11.4333	11.3869	8.19506	10.9418	13.4291	17.9338	9.44831	9.93009
9.49_323.2223m/z	323.222	9.48568	neg	Gamma-Linolenic acid	HMDB0003073	Lipids and lipid-like molecules	Fatty Acyls	Lineolic acids and derivatives	C06426	39.8	16.9	M+FA-H	C18H30O2	-1.85951	11.0747	16.8729	15.219	14.509	23.0917	15.7288	7.58155	7.10453	14.2321	9.17606	16.7889	8.36576	27.3246	36.8428	12.5122	24.9318	23.3701	8.92458	12.0578	11.5362	14.7918	17.0471	12.5013	4.02022
1.97_257.0277m/z	257.028	1.97082	neg	Cyanuric acid	HMDB0041861	Organoheterocyclic compounds	Triazines	1,3,5-triazines	C06554	39.7	0	2M-H	C3H3N3O3	0.436651	66.0651	52.7889	57.8511	70.7198	63.8058	65.9552	4.09376	35.1949	0.560104	10.5797	2.64904	71.9126	70.2649	32.1174	29.7562	41.2956	53.0516	111.665	81.189	33.632	105.389	36.2532	40.0821	282.884
10.56_350.2076n	333.204	10.564	pos	15-Keto-prostaglandin E2	HMDB0003175	Lipids and lipid-like molecules	Fatty Acyls	Eicosanoids	C04707	39.7	10.3	M+H-H2O, M+H, M+Na, M+NH4	C20H30O5	-4.84314	107.272	108.65	114.253	105.834	99.5272	102.082	88.1437	50.2515	35.5747	221.012	23.705	97.1724	136.026	140.351	182.105	63.228	128.237	150.437	85.228	51.4968	47.604	236.658	119.551	155.117
11.94_482.3232m/z	482.323	11.9355	pos	LysoPC(15:0)	HMDB0010381	Lipids and lipid-like molecules	Glycerophospholipids	Glycerophosphocholines	C04230	39.7	8.72	M+H	C23H48NO7P	-1.95098	32.2809	32.4983	31.4117	30.9286	32.6141	31.7738	32.6223	38.9598	78.3546	34.5396	18.5048	39.3057	64.5897	11.5244	25.538	11.2637	18.8043	70.8134	23.3903	29.0227	20.0883	9.58383	6.16814	19.758
4.15_228.0869m/z	228.087	4.154	neg	Epinephrine	HMDB0000068	Benzenoids	Phenols	Benzenediols	C00788	39.7	13.8	M+FA-H	C9H13NO3	-4.38371	5.75608	8.55206	4.81564	3.95182	10.7142	8.01544	22.3462	1.6504	2.08636	3.17908	7.05488	5.87423	3.3127	7.18569	5.7751	20.8793	5.07518	6.96325	3.73724	5.70932	8.77627	5.28792	15.5595	3.38981
4.36_163.0404m/z	163.04	4.35582	neg	3,4-Dihydroxyhydrocinnamic acid	HMDB0000423	Phenylpropanoids and polyketides	Phenylpropanoic acids	Unclassified	C10447	39.7	10.8	M-H2O-H	C9H10O4	1.7769	5.76468	7.81195	7.7052	7.59338	8.13073	9.36054	7.61096	5.19472	7.73447e-07	5.08507	9.98043	12.7759	4.79907	8.98329	15.0978	4.40076	8.6324	11.8421	10.3454	8.99081	2.52534	5.51068	10.8333	6.42916
4.61_307.9841m/z	307.984	4.60858	pos	xanthurenic acid 8-O-sulfate	HMDB0059741	Organoheterocyclic compounds	Quinolines and derivatives	Quinoline carboxylic acids		39.7	7.28	M+Na	C10H7NO7S	1.9018	20.1243	20.1823	17.2411	18.7506	20.0102	18.0055	32.1943	20.1818	26.5021	18.0366	19.6884	10.5625	10.8392	16.6573	8.405	30.2026	19.004	10.0003	8.28939	78.8871	5.51905	6.08645	5.39749	6.61542
4.87_239.0919m/z	239.092	4.87262	neg	3-(3,4,5-Trimethoxyphenyl)propanoic acid	HMDB0030254	Phenylpropanoids and polyketides	Phenylpropanoic acids	Unclassified		39.7	8.56	M-H	C12H16O5	-2.41072	4.18083	2.30274	3.346	2.51394	1.86544	3.66117	1.77713	2.16598	6.36498	7.84778	3.05569	0.881935	3.40299	4.74605	5.22744	0.556169	3.69438	1.11617	4.20965	2.92975	2.35619	4.58792	1.2926	4.1099
5.19_377.2171m/z	377.217	5.18875	neg	Homocitrulline	HMDB0000679	Organic acids and derivatives	Carboxylic acids and derivatives	Amino acids, peptides, and analogues	C02427	39.7	7.01	2M-H	C7H15N3O3	4.57155	79.0239	77.9502	71.3371	82.8925	86.3699	82.8295	45.3956	55.9085	145.252	153.166	73.5752	62.292	98.8997	58.9081	93.6882	17.438	79.7331	98.5121	73.9082	29.8383	46.2193	129.047	79.9914	117.368
5.43_159.1026m/z	159.103	5.42908	neg	5-Hydroxyvalproic acid	HMDB0013898	Lipids and lipid-like molecules	Fatty Acyls	Fatty acids and conjugates	C16650	39.7	7.88	M-H	C8H16O3	-0.417834	74.2535	52.4769	87.0689	63.3202	46.3715	59.8499	103.759	52.4785	62.791	76.2605	35.129	85.1729	59.318	45.4537	75.9827	70.6921	72.4839	92.152	39.3532	61.6274	43.7816	83.4105	69.9672	62.532
5.45_261.1700m/z	261.17	5.4544	neg	3-Hydroxydodecanoic acid	HMDB0000387	Organic acids and derivatives	Hydroxy acids and derivatives	Medium-chain hydroxy acids and derivatives		39.7	15.7	M+FA-H	C12H24O3	-3.55885	2.98124	2.64338	4.03789	6.32973	3.27672	5.49245	2.0935	0.547714	7.73447e-07	7.1239	2.57066	3.80142	4.7462	3.93245	7.03083	7.73447e-07	4.87053	5.44851	2.44098	7.73447e-07	2.27787	5.01939	2.69601	1.33951
5.72_473.2670m/z	473.267	5.71885	pos	20-Hydroxy-leukotriene E4	HMDB0012639	Lipids and lipid-like molecules	Fatty Acyls	Eicosanoids	C03577	39.7	25.4	M+NH4	C23H37NO6S	-2.16084	18.0213	18.4621	17.0503	17.6937	20.1449	13.8219	33.2568	50.5937	26.636	37.9638	25.3192	7.53127	43.6909	11.2656	8.5788	0.774277	28.8791	19.8238	2.37629	3.41092	0.405158	12.4461	4.74003	13.1338
5.95_213.0916m/z	213.092	5.9477	neg	4-Methylbiphenyl	HMDB0032610	Benzenoids	Benzene and substituted derivatives	Biphenyls and derivatives		39.7	7.82	M+FA-H	C13H12	-2.98356	17.759	20.5869	24.3772	19.8913	26.2161	24.6876	18.5099	7.44734	87.058	36.9654	14.0314	40.0223	77.6826	20.5577	17.2985	23.6152	9.83153	36.5656	21.9838	19.4442	2.69524	5.76815	19.9942	13.4228
9.77_215.1287m/z	215.129	9.77487	neg	Linalyl oxide	HMDB0035907	Organoheterocyclic compounds	Tetrahydrofurans	Unclassified		39.7	5.94	M+FA-H	C10H18O2	-1.30348	11.625	18.6599	16.5701	18.6039	13.1421	14.2928	7.73447e-07	30.3168	7.73447e-07	34.1002	2.19179	26.049	6.17309	17.9809	14.4073	8.86254	26.9821	7.73447e-07	2.08068	81.8546	22.9155	7.73447e-07	9.1941	0.343957
0.68_145.0981m/z	145.098	0.683417	neg	L-Lysine	HMDB0000182	Organic acids and derivatives	Carboxylic acids and derivatives	Amino acids, peptides, and analogues	C00047	39.6	0.206	M-H	C6H14N2O2	-0.824532	160.2	160.208	162.854	180.082	161.063	159.955	8.71623	222.917	64.7245	108.036	136.033	194.331	487.603	132.364	125.807	183.004	149.584	187.76	237.492	170.809	212.793	109.921	185.703	196.632
1.29_169.0148m/z	169.015	1.28887	neg	cis-2-Methylaconitate	HMDB0006357	Organic acids and derivatives	Carboxylic acids and derivatives	Tricarboxylic acids and derivatives	C04225	39.6	10.2	M-H2O-H	C7H8O6	3.03911	4.1759	5.87847	5.46812	4.91677	4.14954	4.09523	4.4217	8.25792	7.42495	0.555179	7.73447e-07	2.71793	5.55765	4.14146	7.73447e-07	0.956098	7.46111	2.99872	9.63077	7.92167	5.13019	1.84185	7.73447e-07	5.4225
11.30_442.3430n	443.35	11.3044	pos	4a-Carboxy-4b-methyl-5a-cholesta-8,24-dien-3b-ol	HMDB0001181	Lipids and lipid-like molecules	Prenol lipids	Triterpenoids	C15808	39.6	5.71	M+H-H2O, M+H	C29H46O3	-3.93841	108.564	96.6499	100.096	98.7109	99.4169	100.569	83.8773	113.994	41.9584	194.602	54.1694	132.346	228.57	132.559	127.179	73.7535	165.875	246.7	123.059	52.4446	150.618	136.385	76.5998	209.6
2.41_652.0824m/z	652.082	2.41145	neg	Uridine diphosphate-N-acetylglucosamine	HMDB0000290	Nucleosides, nucleotides, and analogues	Pyrimidine nucleotides	Pyrimidine nucleotide sugars	C00043	39.6	20.2	M+FA-H	C17H27N3O17P2	4.36904	80.0397	67.0295	59.055	92.1717	70.7146	54.5647	14.223	29.6567	1.59358	7.77996	153.978	112.563	66.9648	62.9856	48.7193	69.7392	96.4344	307.038	48.1451	32.254	94.7305	76.3122	135.183	136.913
2.90_283.0681m/z	283.068	2.90087	neg	5-Hydroxymethyluracil	HMDB0000469	Organoheterocyclic compounds	Diazines	Pyrimidines and pyrimidine derivatives	C03088	39.6	0.209	2M-H	C5H6N2O3	-0.949623	128.25	73.6372	75.6663	102.834	95.6858	98.09	7.73447e-07	52.8879	9.44505	130.412	21.7162	112.952	69.3237	82.0544	129.519	111.685	71.6843	118.278	106.695	61.6485	61.5979	37.403	12.105	77.8625
5.35_189.1235m/z	189.124	5.3462	pos	Valyl-Alanine	HMDB0029120	Organic acids and derivatives	Carboxylic acids and derivatives	Amino acids, peptides, and analogues		39.6	0	M+H	C8H16N2O3	0.699118	7.37445	6.63716	7.89714	6.89955	9.37472	9.31548	3.13318	11.6384	7.57902	9.58592	6.85686	7.70279	14.5594	8.23076	10.6116	4.68108	9.52652	3.83669	5.45387	7.50402	4.73521	8.37423	13.9407	4.29399
6.85_334.2363m/z	334.236	6.8499	pos	4-Hydroxyretinoic acid	HMDB0006254	Lipids and lipid-like molecules	Prenol lipids	Retinoids	C16677	39.6	11.1	M+NH4	C20H28O3	-4.44549	9.94895	8.14769	11.9546	9.86143	10.9482	10.1176	6.89809	5.13966	8.77739	12.4836	3.04581	9.33636	9.10185	9.55514	10.2888	4.51728	8.49055	13.0655	14.881	8.7702	18.8373	26.0618	14.1932	17.1927
7.01_149.0614m/z	149.061	7.00762	neg	2-Methoxy-4-vinylphenol	HMDB0013744	Benzenoids	Phenols	Methoxyphenols	C17883	39.6	3.16	M-H	C9H10O2	4.00222	754.608	723.023	774.968	729.348	718.363	750.931	655.382	710.631	1287.6	849.014	1109.04	620.885	552.739	702.931	773.61	577.936	889.335	733.534	754.646	607.121	788.135	641.852	1008.66	717.842
10.23_407.3288m/z	407.329	10.2347	pos	7-Dehydrocholesterol	HMDB0000032	Lipids and lipid-like molecules	Steroids and steroid derivatives	Cholestane steroids	C01164	39.5	3.18	M+Na	C27H44O	1.00031	23.2275	15.2986	16.1766	19.0716	18.9794	19.7665	44.4552	20.9176	17.4022	16.8656	3.13801	5.03503	15.6384	17.4279	7.50982	35.7838	20.4774	5.04192	30.0855	69.4033	1.70947	9.27946	8.69963	13.827
10.59_409.3443m/z	409.344	10.5937	pos	Cholesterol	HMDB0000067	Lipids and lipid-like molecules	Steroids and steroid derivatives	Cholestane steroids	C00187	39.5	6.07	M+Na	C27H46O	0.518743	2.82945	1.78488	2.32637	3.59124	1.20412	3.10549	7.73447e-07	7.73447e-07	0.458758	2.91791	7.73447e-07	7.73447e-07	3.92725	2.13875	0.444757	7.73447e-07	8.61285	10.0354	0.494733	7.73447e-07	10.383	2.59501	1.47007	5.60849
11.20_480.3076m/z	480.308	11.2006	pos	trans-2-Tetradecenoylcarnitine	HMDB0013329	Organic acids and derivatives	Hydroxy acids and derivatives	Beta hydroxy acids and derivatives		39.5	2.26	M+K	C25H47NO5	-2.32374	127.218	126.298	115.642	118.991	119.059	131.379	81.4813	225.545	80.0426	83.3158	43.2439	91.836	361.843	83.5032	78.4359	60.462	64.2426	86.031	93.7636	151.584	56.3559	33.582	21.0022	148.625
12.97_442.3448n	425.342	12.9668	pos	4a-Methylzymosterol-4-carboxylic acid	HMDB0006927	Lipids and lipid-like molecules	Prenol lipids	Triterpenoids	C15808	39.5	15.2	M+H-H2O, M+H	C29H46O3	0.296081	275.598	217.549	247.624	238.681	246.905	238.134	395.998	305.865	348.745	226.607	268.885	457.336	345.456	306.201	247.97	327.361	234.105	348.123	260.759	294.904	316.505	246	199.603	230.489
13.06_305.2469m/z	305.247	13.0638	pos	Arachidonic acid	HMDB0001043	Lipids and lipid-like molecules	Fatty Acyls	Fatty acids and conjugates	C00219	39.5	5.42	M+H	C20H32O2	-2.06053	28.4997	25.1847	28.4961	23.8777	24.7206	23.7087	33.4048	24.3861	7.73447e-07	10.1273	3.65113	27.8958	42.6346	23.2629	14.6175	29.4846	7.49746	16.9138	20.512	13.1219	2.54198	12.6025	19.3594	17.7798
4.05_551.2085m/z	551.208	4.05317	neg	5-Amino-6-ribitylamino uracil	HMDB0011106	Organic oxygen compounds	Organooxygen compounds	Carbohydrates and carbohydrate conjugates	C04732	39.5	5.18	2M-H	C9H16N4O6	3.23811	1.93001	4.12575	2.94318	5.06648	6.07161	5.35673	7.73447e-07	2.86995	1.13858	7.73447e-07	28.4456	3.50814	7.73447e-07	1.8909	4.69753	7.73447e-07	7.49255	7.73447e-07	2.19909	16.4347	8.32636	1.38491	26.2778	7.73447e-07
4.10_224.0926m/z	224.093	4.1035	neg	2(N)-Methyl-norsalsolinol	HMDB0001189	Organoheterocyclic compounds	Tetrahydroisoquinolines	Unclassified		39.5	4.4	M+FA-H	C10H13NO2	-1.42233	46.0166	58.1696	59.0597	50.2578	69.0504	50.8535	79.1002	51.1424	32.7218	51.6104	32.209	77.4174	56.2018	39.5445	61.235	50.5188	54.8386	109.108	64.362	22.7295	76.0966	72.1389	36.0682	25.8343
4.72_263.1392m/z	263.139	4.71825	pos	Prolylphenylalanine	HMDB0011179	Organic acids and derivatives	Carboxylic acids and derivatives	Amino acids, peptides, and analogues		39.5	15.4	M+H	C14H18N2O3	0.503534	125.001	128.689	124.926	123.134	129.378	125.777	128.513	99.8959	168.653	112.672	623.171	88.792	126.517	100.548	139.119	83.5423	89.9993	96.4552	115.09	144.834	109.418	98.1305	146.286	70.0893
7.19_283.1890m/z	283.189	7.18673	pos	N1-Acetylspermine	HMDB0001186	Organic acids and derivatives	Carboxylic acids and derivatives	Carboxylic acid derivatives	C02567	39.5	6.37	M+K	C12H28N4O	-1.97148	5.62977	3.85671	6.0348	5.06929	4.30516	4.44404	3.20597	2.40371	4.10674	7.09751	1.11428	1.47504	3.52201	9.28818	11.8054	0.848333	6.8808	9.93535	4.49938	1.48295	2.57218	11.7713	7.44726	8.026
0.81_203.0530m/z	203.053	0.8062	pos	D-Galactose	HMDB0000143	Organic oxygen compounds	Organooxygen compounds	Carbohydrates and carbohydrate conjugates	C00984	39.4	0.0769	M+Na	C6H12O6	2.02893	7607.86	7483.18	7449.28	7374.95	7562.45	7430.16	3512.5	11343.3	7838.73	6569.21	15950.4	7658.12	5809.84	9236.31	8253.79	10139.2	10818.9	5295.18	3629.04	6084.33	5422.3	4620.54	4739.16	4359.85
0.96_150.0761m/z	150.076	0.956533	pos	Ethylmalonic acid	HMDB0000622	Lipids and lipid-like molecules	Fatty Acyls	Fatty acids and conjugates		39.4	0	M+NH4	C5H8O4	-0.129292	11.728	12.5553	14.9408	11.1326	11.6894	12.723	7.73447e-07	15.5099	1.41954	8.61138	5.84165	22.6893	18.8388	22.0597	15.7934	29.0711	21.9435	22.7253	19.0029	12.9052	20.6487	13.7097	18.8089	19.3773
11.59_565.2421m/z	565.242	11.5916	pos	Biliverdin	HMDB0001008	Organoheterocyclic compounds	Tetrapyrroles and derivatives	Bilirubins	C00500	39.4	7.94	M+H-H2O	C33H34N4O6	-4.21259	139.633	135.482	133.407	135.425	121.788	135.785	215.738	88.0407	26.5179	117.927	41.1411	122.12	103.633	156.125	125.518	158.298	146.774	166.656	133.348	108.461	60.3449	136.315	169.457	362.9
11.91_311.2233m/z	311.223	11.9143	neg	Dihydro-5-pentyl-2(3H)-furanone	HMDB0031531	Organoheterocyclic compounds	Lactones	Gamma butyrolactones		39.4	0.16	2M-H	C9H16O2	1.51411	2.78036	1.8707	4.29498	4.47128	6.39217	5.49324	7.73447e-07	15.1994	7.73447e-07	9.78632	5.72234	7.58599	8.56829	7.73447e-07	7.73447e-07	2.66517	0.993181	7.73447e-07	7.73447e-07	104.944	2.27512	7.73447e-07	7.73447e-07	7.73447e-07
2.18_287.2430m/z	287.243	2.17527	pos	N1,N12-Diacetylspermine	HMDB0002172	Organic acids and derivatives	Carboximidic acids and derivatives	Carboximidic acids	C03413	39.4	5.55	M+H	C14H30N4O2	-3.91829	5.14755	13.3609	16.6782	13.0953	10.6911	15.1593	1.65633	8.4314	1.49377	3.4231	225.7	3.95455	6.85383	18.6327	13.0739	39.752	2.38206	19.178	10.31	0.888417	10.4839	2.56329	1.99426	5.37038
2.22_491.1925m/z	491.193	2.22197	neg	N-acetyltryptophan	HMDB0013713	Organic acids and derivatives	Carboxylic acids and derivatives	Amino acids, peptides, and analogues		39.4	1.63	2M-H	C13H14N2O3	-2.19319	46.1621	28.4491	28.3888	26.3221	31.9852	32.045	7.73447e-07	76.483	15.8363	28.789	56.3977	46.6394	130.154	23.8798	16.1971	25.8526	29.9811	17.5605	38.3292	43.1511	31.9772	25.0825	30.7772	31.9181
2.47_138.0559m/z	138.056	2.47412	neg	Aniline	HMDB0003012	Benzenoids	Benzene and substituted derivatives	Aniline and substituted anilines	C00292	39.4	5.32	M+FA-H	C6H7N	-1.51926	33.8653	52.5394	33.4219	39.0275	30.1696	40.1663	66.2463	37.3047	38.2095	44.3082	28.8452	35.7353	0.715157	58.5899	39.0318	29.8891	28.8597	32.8049	54.7743	40.1969	58.784	46.8328	42.252	14.269
3.77_243.1329m/z	243.133	3.76798	pos	Glutamylisoleucine	HMDB0028822	Organic acids and derivatives	Carboxylic acids and derivatives	Amino acids, peptides, and analogues		39.4	9.18	M+H-H2O	C11H20N2O5	-3.99598	9.24476	18.803	23.7961	18.6748	21.9125	27.5277	52.121	5.62072	14.8907	10.0071	51.6116	22.6884	23.2042	22.0922	32.2168	13.3296	28.8931	26.9016	36.0826	24.456	8.2299	38.0003	32.9853	9.66653
5.23_115.0767m/z	115.077	5.22642	neg	Propanal	HMDB0003366	Organic oxygen compounds	Organooxygen compounds	Carbonyl compounds	C00479	39.4	0	2M-H	C3H6O	2.05178	46.2656	23.9443	32.5343	43.2356	23.0712	17.4491	66.0341	25.628	33.6635	28.5075	69.0849	20.8956	42.0644	35.1793	10.9221	67.9051	25.0845	13.5516	32.7576	52.4414	55.2858	25.4346	0.534069	15.4144
9.68_288.2887m/z	288.289	9.67522	pos	Methyl hexadecanoic acid	HMDB0061859	Lipids and lipid-like molecules	Fatty Acyls	Fatty acid esters	C16995	39.4	4.05	M+NH4	C17H34O2	-3.55488	85.9267	79.9067	75.2889	92.2014	95.1475	81.6879	150.654	91.0159	171.385	79.5138	176.161	124.03	141.502	127.157	112.776	118.93	93.5834	99.1261	64.9398	104.858	135.308	92.752	59.793	63.8225
9.96_376.0587m/z	376.059	9.9592	pos	S-(Hydroxymethyl)glutathione	HMDB0004662	Organic acids and derivatives	Carboxylic acids and derivatives	Amino acids, peptides, and analogues	C14180	39.4	7.4	M+K	C11H19N3O7S	3.4783	45.2394	55.7019	73.7354	60.6528	67.5643	73.4674	83.146	55.9874	40.0757	46.4167	82.2559	69.5825	25.3355	46.307	39.3466	109.692	76.9548	55.0577	53.1298	54.6717	70.5987	82.6748	66.5941	39.764
14.41_122.0962m/z	122.096	14.4149	pos	Phenylethylamine	HMDB0012275	Benzenoids	Benzene and substituted derivatives	Phenethylamines	C05332	39.3	0	M+H	C8H11N	-2.27493	48486.1	49099	48726.2	49366.1	49466	44405.8	60076.7	47884.6	43362.3	48366.4	56817.3	55823.5	37161	56724.2	46534.7	79034.2	50982.2	50014.8	43889	53009.7	63477.6	56259.4	53320.9	46618.4
2.06_163.0401m/z	163.04	2.05782	neg	4-Hydroxycinnamic acid	HMDB0002035	Phenylpropanoids and polyketides	Cinnamic acids and derivatives	Hydroxycinnamic acids and derivatives	C00811	39.3	1.47	M-H	C9H8O3	-0.0484036	117.452	97.5904	98.6111	158.042	108.792	116.798	2.50708	196.365	90.6802	84.4918	112.995	144.888	302.498	100.819	67.738	125.376	110.317	91.2081	142.823	116.954	131.17	101.524	129.629	133.181
2.96_310.1753m/z	310.175	2.95655	pos	Lysyl-Tyrosine	HMDB0028963	Organic acids and derivatives	Carboxylic acids and derivatives	Amino acids, peptides, and analogues		39.3	2.22	M+H	C15H23N3O4	-2.83118	695.381	662.556	650.879	648.116	686.553	680.064	262.502	1607.53	460.11	503.089	572.818	622.834	1173.07	647.069	328.981	684.571	942.001	463.436	678.013	454.68	931.915	272.779	260.025	1024.61
3.20_147.0452m/z	147.045	3.19623	neg	trans-Cinnamic acid	HMDB0000930	Phenylpropanoids and polyketides	Cinnamic acids and derivatives	Cinnamic acids	C10438	39.3	7.18	M-H	C9H8O2	0.205652	231.034	227.969	207.617	214.736	223.352	263.216	10.091	302.502	186.195	143.989	226.968	209.291	494.51	168.063	149.606	200.312	228.02	185.889	235.558	174.767	225.272	161.547	177.654	248.332
3.88_412.1945n	823.323	3.87735	neg	Deoxypyridinoline	HMDB0000569	Organic acids and derivatives	Carboxylic acids and derivatives	Amino acids, peptides, and analogues		39.3	1.88	M-H, 2M-H	C18H28N4O7	-3.13184	11.5061	13.9573	10.5869	12.8937	13.0225	16.6884	56.2271	1.01923	3.44163	7.73447e-07	354.748	7.73447e-07	7.18376	7.73447e-07	7.73447e-07	16.886	7.73447e-07	7.73447e-07	1.16058	7.73447e-07	7.73447e-07	7.73447e-07	7.73447e-07	7.73447e-07
5.13_191.1058m/z	191.106	5.12622	pos	Prenyl benzoate	HMDB0032488	Benzenoids	Benzene and substituted derivatives	Benzoic acids and derivatives	C03885	39.3	5.88	M+H	C12H14O2	-4.54565	83.0073	81.3043	80.4647	85.0444	81.1138	81.6683	139.864	77.1589	113.743	101.079	89.9467	98.4217	80.7485	97.0855	115.496	70.2954	113.56	82.3717	129.417	69.3716	86.2446	72.3793	57.2308	34.7899
5.95_259.1180m/z	259.118	5.9477	neg	4-Acetylbutyrate	HMDB0061881	Lipids and lipid-like molecules	Fatty Acyls	Fatty acids and conjugates	C02129	39.3	6.81	2M-H	C6H10O3	-2.67832	3.42181	4.88257	4.27456	3.60625	4.72599	4.29469	3.23025	2.63402	8.43282	8.23274	2.97744	3.27018	4.87275	3.47572	6.9272	7.73447e-07	3.49927	6.06597	4.76853	2.93631	2.35559	7.35146	5.6499	5.66853
6.42_148.0886n	193.087	6.41517	neg	Cuminaldehyde	HMDB0002214	Lipids and lipid-like molecules	Prenol lipids	Monoterpenoids	C06577	39.3	0	M-H, M+FA-H	C10H12O	-1.44776	62.3608	70.5149	66.9539	43.2582	55.009	68.2713	69.497	68.1869	57.4089	57.8081	61.3315	83.0701	57.5873	82.0856	97.0136	62.0376	65.7898	74.9478	70.1855	30.5847	70.8788	52.9699	66.3876	63.5989
6.96_365.1960m/z	365.196	6.95697	neg	20-Carboxy-leukotriene B4	HMDB0006059	Lipids and lipid-like molecules	Fatty Acyls	Fatty acids and conjugates	C05950	39.3	8.77	M-H	C20H30O6	-2.5203	36.5458	56.2611	40.1953	39.507	43.8256	48.2244	54.0641	40.388	58.4085	47.2335	24.0101	31.7501	47.8905	47.1756	67.3247	35.6101	55.7911	61.4366	66.0543	11.382	33.6745	77.1751	55.8824	22.7745
7.16_239.1074m/z	239.107	7.15962	neg	2-Methylbenzaldehyde	HMDB0029636	Benzenoids	Benzene and substituted derivatives	Benzoyl derivatives	C07214	39.3	6.85	2M-H	C8H8O	-1.64237	3.56728	3.2687	4.67743	3.52029	4.15023	4.23892	7.55703	1.96894	7.73447e-07	1.18523	7.73447e-07	4.24892	2.98926	2.55664	4.40544	7.73447e-07	4.72994	9.14912	4.2901	3.12575	6.3434	3.78743	9.31974	0.810482
9.99_263.2356m/z	263.236	9.98853	pos	Palmitaldehyde	HMDB0001551	Lipids and lipid-like molecules	Fatty Acyls	Fatty aldehydes	C00517	39.3	10.2	M+Na	C16H32O	4.32628	8.30306	8.211	8.16008	9.28894	8.393	8.82572	10.9495	11.0272	27.066	10.6566	0.97588	1.70465	9.60467	11.2604	18.7439	8.32599	8.95838	6.2118	13.8354	0.803818	4.95288	11.8587	9.2008	11.6987
11.32_322.2381m/z	322.238	11.3193	pos	16a-Hydroxydehydroisoandrosterone	HMDB0000352	Lipids and lipid-like molecules	Steroids and steroid derivatives	Androstane steroids	C05139	39.2	0.405	M+NH4	C19H28O3	1.41749	57.0387	54.7067	57.7213	58.8787	58.5998	53.0734	97.5661	61.3871	63.9743	61.0007	73.2963	82.2567	55.245	53.8924	62.111	73.747	61.6858	54.7968	51.8715	58.8128	81.797	71.4966	53.0788	64.0043
11.75_342.2651m/z	342.265	11.7503	neg	Palmitoleoyl Ethanolamide	HMDB0013648	Organic nitrogen compounds	Organonitrogen compounds	Amines		39.2	7.88	M+FA-H	C18H35NO2	0.480594	21.3631	31.7533	17.3211	22.9714	15.9174	26.3301	1.02609	60.9683	7.73447e-07	53.3965	7.73447e-07	41.5851	80.0004	27.6446	24.5199	32.7663	14.4856	26.1031	74.2153	42.5238	43.4639	2.08334	35.9618	12.0186
14.26_411.3603m/z	411.36	14.2566	pos	4,4-Dimethylcholesta-8,14,24-trienol	HMDB0001023	Lipids and lipid-like molecules	Steroids and steroid derivatives	Cholestane steroids	C11455	39.2	16.4	M+H	C29H46O	-4.43594	27.8051	29.9559	21.4316	19.373	27.1308	28.8269	48.4122	28.0849	32.8732	46.8242	9.65485	42.8131	50.6064	29.5311	28.3163	22.9785	24.4879	34.6061	12.8753	17.4878	48.7152	49.856	17.412	26.8212
14.36_549.2475m/z	549.248	14.3629	pos	Ganosporeric acid A	HMDB0033022	Lipids and lipid-like molecules	Fatty Acyls	Fatty acids and conjugates	C16526	39.2	14	M+Na	C30H38O8	3.10382	24.9149	31.5122	32.7194	31.3425	40.0077	44.8434	14.7408	35.9797	92.327	49.0798	28.3742	14.9133	71.2403	42.2587	33.9276	37.2028	20.4768	47.9512	88.5493	81.5256	153.708	37.1584	23.9676	86.93
3.72_557.1487m/z	557.149	3.72415	pos	Poly-g-D-glutamate	HMDB0004135	Organic acids and derivatives	Carboxylic acids and derivatives	Amino acids, peptides, and analogues	C05723	39.2	0.553	M+K	C20H30N4O12	-0.975314	58.4775	50.9414	44.6438	45.0384	40.5479	49.6304	20.5257	71.3504	21.6952	27.6783	72.519	54.5983	84.1212	58.7293	96.2229	59.7681	43.6862	22.1598	45.442	47.7734	42.8778	22.8376	31.7971	19.4508
5.02_647.3040m/z	647.304	5.0241	neg	Valaciclovir	HMDB0014716	Organic acids and derivatives	Carboxylic acids and derivatives	Amino acids, peptides, and analogues	C07184	39.2	3.07	2M-H	C13H20N6O4	3.17909	12.5854	17.4362	16.9807	12.1902	13.9165	16.0265	7.73447e-07	15.466	3.94228	4.4728	31.7696	42.3994	95.4541	16.0096	8.01321	15.4301	8.05738	4.62238	7.73447e-07	9.26656	2.35212	7.33685	53.3026	12.7915
5.55_168.1019m/z	168.102	5.54852	pos	p-Synephrine	HMDB0004826	Benzenoids	Phenols	1-hydroxy-2-unsubstituted benzenoids	C04548	39.2	0	M+H	C9H13NO2	0.037107	9.39426	9.71854	8.80351	8.66102	8.85171	9.35763	9.40021	8.52166	6.86555	10.4878	7.05042	7.7916	12.1182	9.66045	9.20493	4.83512	9.5787	9.34763	10.9888	8.04886	10.5529	9.81461	10.3446	9.48477
5.67_199.1341m/z	199.134	5.66955	neg	(+)-Isomenthone	HMDB0034972	Lipids and lipid-like molecules	Prenol lipids	Isoprenoids	C11952	39.2	0.392	M+FA-H	C10H18O	0.833573	62.5927	75.1162	50.9544	65.5077	67.6421	64.8967	63.8533	24.6086	63.9433	58.2297	81.1558	67.6395	45.9911	70.337	96.0477	34.7546	84.4099	60.216	56.7767	18.3345	90.2698	87.7501	61.1851	72.539
6.04_218.2106m/z	218.211	6.03748	pos	Dodecanoic acid	HMDB0000638	Lipids and lipid-like molecules	Fatty Acyls	Fatty acids and conjugates	C02679	39.2	5.34	M+NH4	C12H24O2	-4.33544	29.8785	32.4079	33.4098	31.582	34.7484	29.6578	40.6219	19.5357	26.8601	22.9085	43.5229	38.7337	18.3717	41.5599	20.0944	43.1695	36.2767	21.7354	28.9332	35.0796	28.9427	41.793	25.9685	24.6734
7.43_307.2619m/z	307.262	7.43322	pos	Stearic acid	HMDB0000827	Lipids and lipid-like molecules	Fatty Acyls	Fatty acids and conjugates	C01530	39.2	6.05	M+Na	C18H36O2	4.18066	5.01952	4.98904	6.36786	5.60458	5.62462	6.70529	5.08522	3.93427	26.6285	11.6924	6.15647	4.95837	9.031	4.30466	5.71607	1.89068	4.28578	6.86669	5.81094	6.13848	2.33689	6.97779	4.02549	6.66941
8.32_287.2224m/z	287.222	8.3227	neg	Caprylic acid	HMDB0000482	Lipids and lipid-like molecules	Fatty Acyls	Fatty acids and conjugates	C06423	39.2	1.57	2M-H	C8H16O2	-1.22978	33.9528	34.1722	44.9661	31.4231	32.9378	52.2661	48.7801	26.1201	159.89	58.6268	20.7877	19.4887	38.8429	52.5827	90.7545	15.3196	24.2357	8.67548	34.7853	15.8585	12.3161	68.6392	28.4527	41.1319
0.79_158.9249m/z	158.925	0.788417	neg	Pyrophosphate	HMDB0000250	Homogeneous non-metal compounds	Non-metal oxoanionic compounds	Non-metal pyrophosphates	C00013	39.1	0	M-H2O-H	H4O7P2	-2.53063	68.6542	57.6375	54.0832	55.9046	58.0501	56.3872	0.911115	77.8097	80.434	78.6558	55.8623	96.0001	28.3912	95.7385	68.1595	139.807	39.8105	31.5465	33.4773	89.6532	128.55	51.9945	58.019	69.1696
0.79_209.0298m/z	209.03	0.788417	neg	Galactaric acid	HMDB0000639	Organic oxygen compounds	Organooxygen compounds	Carbohydrates and carbohydrate conjugates	C00879	39.1	5.61	M-H	C6H10O8	-2.28947	20.8385	17.507	16.9809	19.0798	16.5006	18.1927	7.73447e-07	21.0072	1.44243	16.1634	4.46665	14.4381	8.39851	30.2517	17.6636	44.2906	17.2689	6.53655	34.8324	64.8767	4.69479	9.16298	5.15489	18.766
0.94_234.0617m/z	234.062	0.9424	neg	Glutarylglycine	HMDB0000590	Organic acids and derivatives	Carboxylic acids and derivatives	Amino acids, peptides, and analogues		39.1	6.18	M+FA-H	C7H11NO5	-1.43635	6.0603	6.60913	3.79138	5.52964	4.96756	6.08338	3.25902	4.86165	12.1251	12.8826	6.22822	1.84191	5.1527	5.21859	6.94234	1.80362	2.38689	8.19442	3.03876	3.70393	2.0975	7.10315	2.51414	6.31924
0.94_428.0353m/z	428.035	0.94035	pos	N-Acetylneuraminic acid 9-phosphate	HMDB0004381	Organic oxygen compounds	Organooxygen compounds	Carbohydrates and carbohydrate conjugates	C06241	39.1	1.96	M+K	C11H20NO12P	-0.530737	36.0586	40.6463	38.4627	43.0574	44.324	46.105	7.40373	32.7874	21.005	18.0332	6.47834	51.0171	22.1235	39.782	26.2995	49.1464	30.1542	145.171	20.9118	28.4236	78.9262	45.0501	43.5812	52.8137
0.94_666.2207n	689.21	0.94035	pos	Glycogen	HMDB0000757	Organic oxygen compounds	Organooxygen compounds	Carbohydrates and carbohydrate conjugates	C00182	39.1	4.69	M+Na, M+K	C24H42O21	-1.71631	79.461	82.2668	79.9701	75.4857	81.254	78.9265	22.5943	112.448	91.5008	75.2667	285.661	53.7602	147.465	82.5029	59.7493	166.41	83.3848	84.1528	13.1589	17.1317	37.5062	31.2345	19.2733	57.1267
1.24_150.0762m/z	150.076	1.23867	pos	Dimethylmalonic acid	HMDB0002001	Organic acids and derivatives	Carboxylic acids and derivatives	Dicarboxylic acids and derivatives		39.1	3.18	M+NH4	C5H8O4	0.701107	41.1905	33.4008	35.715	25.723	32.1246	25.9698	1.14531	39.6969	2.22395	23.9842	4.47835	63.2182	30.2117	76.0237	39.8379	74.5677	90.7065	52.1589	30.9808	21.1131	53.4435	43.8323	22.4394	38.2489
10.46_316.3198m/z	316.32	10.4553	pos	Tuberculostearic acid	HMDB0004085	Lipids and lipid-like molecules	Fatty Acyls	Fatty acids and conjugates	C16794	39.1	6.86	M+NH4	C19H38O2	-4.05134	32.1806	36.4461	32.8669	34.1018	35.0705	32.0905	90.708	31.0201	152.746	56.0264	120.811	78.7594	124.254	62.6781	57.0659	71.5213	50.9374	55.0036	34.7905	75.372	132.047	46.0486	20.5793	32.9972
10.82_316.3197m/z	316.32	10.8153	pos	Nonadecanoic acid	HMDB0000772	Lipids and lipid-like molecules	Fatty Acyls	Fatty acids and conjugates	C16535	39.1	9.31	M+NH4	C19H38O2	-4.53936	17.4571	14.8767	14.2888	15.5994	14.9029	14.7394	43.5018	5.86059	20.214	29.7268	8.59304	40.0709	56.8899	6.25041	13.5731	3.03049	8.20093	8.65617	5.09405	39.0851	11.2039	5.642	4.0233	5.29155
10.87_425.3390m/z	425.339	10.8746	pos	20alpha-Hydroxycholesterol	HMDB0006283	Lipids and lipid-like molecules	Steroids and steroid derivatives	Cholestane steroids	C05500	39.1	35	M+Na	C27H46O2	-0.0372619	10.4429	6.35956	4.81511	7.86483	7.27499	8.57875	14.4594	10.6204	4.21252	5.5934	2.14027	7.69842	12.2227	6.95838	6.46799	8.79878	9.40087	10.8481	11.2537	2.55877	2.2746	7.42852	4.60993	10.0803
12.01_324.2886m/z	324.289	12.0099	pos	8,11,14-Eicosatrienoic acid	HMDB0002925	Lipids and lipid-like molecules	Fatty Acyls	Fatty acids and conjugates	C03242	39.1	1.89	M+NH4	C20H34O2	-3.63394	23.0178	20.0389	23.6705	25.4604	23.8535	22.7264	56.2899	65.5405	38.734	59.9214	5.21345	54.6476	90.9529	28.6839	32.1565	13.3242	21.3581	27.812	59.8887	45.8282	60.161	19.0879	40.9101	8.1782
14.98_607.2893m/z	607.289	14.981	pos	Deoxycholic acid 3-glucuronide	HMDB0002596	Lipids and lipid-like molecules	Steroids and steroid derivatives	Steroidal glycosides	C03033	39.1	9.54	M+K	C30H48O10	2.50617	7.60757	8.34316	7.3885	7.46803	9.319	9.61798	1.36599	7.73447e-07	7.73447e-07	1.67679	7.73447e-07	2.52196	6.16455	7.70998	19.2351	7.73447e-07	15.1947	31.0811	1.3687	4.02167	7.73447e-07	4.2062	38.0747	37.4656
2.27_362.0858m/z	362.086	2.26527	pos	5-Hydroxy-6-methoxyindole glucuronide	HMDB0010363	Organic oxygen compounds	Organooxygen compounds	Carbohydrates and carbohydrate conjugates	C03033	39.1	4.17	M+Na	C15H17NO8	3.39691	38.7354	41.6753	29.3079	39.9183	43.2503	30.0772	0.524479	29.3856	14.1197	20.0539	2.63051	31.0914	6.17946	31.2504	2.60639	12.3332	28.2642	72.0738	9.30317	24.3391	48.2295	23.0379	54.9985	41.2632
2.77_151.0252m/z	151.025	2.7741	neg	Glycolic acid	HMDB0000115	Organic acids and derivatives	Hydroxy acids and derivatives	Alpha hydroxy acids and derivatives	C03547	39.1	1.77	2M-H	C2H4O3	2.83769	7.35662	5.6704	7.97136	8.61016	7.43189	11.4355	7.73447e-07	15.5301	7.73447e-07	5.96101	2.11471	11.1882	24.933	6.26559	4.68321	3.4423	9.26449	6.8072	33.3341	9.76066	4.81952	2.2217	7.73447e-07	11.0484
4.91_195.0660m/z	195.066	4.91062	neg	2-Furanmethanol	HMDB0013742	Organoheterocyclic compounds	Heteroaromatic compounds	Unclassified	C20441	39.1	3.16	2M-H	C5H6O2	-1.57437	2.86259	2.52919	3.62014	2.63705	3.04103	2.79427	2.00744	0.896864	4.45468	2.31288	7.73447e-07	7.73447e-07	2.43259	1.93407	3.54709	7.73447e-07	4.54233	6.496	1.19791	1.95504	7.73447e-07	4.31734	2.06823	0.736717
5.33_331.1177m/z	331.118	5.32758	neg	4-Methoxyphenylacetic acid	HMDB0002072	Benzenoids	Phenol ethers	Anisoles		39.1	4.76	2M-H	C9H10O3	-2.91906	52.0918	59.063	59.9363	59.0837	55.3548	57.032	79.3323	62.54	37.5148	36.9428	52.2328	51.1401	29.8991	55.2562	65.1535	55.7879	39.8049	54.2176	43.0571	70.0438	48.6592	62.7989	97.9162	83.3705
5.39_196.0981m/z	196.098	5.39107	neg	Phenylpropanolamine	HMDB0001942	Benzenoids	Benzene and substituted derivatives	Phenylpropanes	C02343	39.1	6.95	M+FA-H	C9H13NO	1.39889	12.5119	13.773	15.0609	22.2579	23.5855	16.069	21.0905	4.99305	0.778697	15.3527	1.11206	4.27499	12.7166	16.1021	15.4376	4.69308	19.0632	16.1032	9.77021	3.57403	10.4241	29.5755	41.7701	20.3432
5.56_383.0991m/z	383.099	5.56402	pos	5-(3',4',5'-Trihydroxyphenyl)-gamma-valerolactone-3'-O-glucuronide	HMDB0059984	Organic oxygen compounds	Organooxygen compounds	Carbohydrates and carbohydrate conjugates		39.1	11.8	M+H-H2O	C17H20O11	4.67356	2.71761	2.43025	2.7128	2.91475	3.0097	3.47551	7.73447e-07	6.38761	7.73447e-07	1.04927	7.73447e-07	7.41528	4.28488	2.95853	2.11972	7.73447e-07	4.31607	7.73447e-07	5.81644	4.54441	10.4928	7.73447e-07	3.27533	4.88355
5.81_227.1284m/z	227.128	5.80855	neg	Delta-Hexanolactone	HMDB0000453	Organoheterocyclic compounds	Lactones	Delta valerolactones		39.1	1.08	2M-H	C6H10O2	-2.29467	9.71781	10.4229	9.10858	9.88829	9.22491	9.18248	1.22087	1.39027	2.80746	8.82007	1.67332	37.1406	3.02916	5.11882	14.1901	7.73447e-07	7.73447e-07	43.4097	39.4348	7.73447e-07	5.68485	20.1712	19.4859	7.73447e-07
5.91_231.1601m/z	231.16	5.90987	neg	Undecanoic acid	HMDB0000947	Lipids and lipid-like molecules	Fatty Acyls	Fatty acids and conjugates	C17715	39.1	18.7	M+FA-H	C11H22O2	-0.317095	265.94	209.328	238.067	250.842	217.038	236.624	284.064	151.492	3136.67	172.923	175.275	78.1225	125.817	141.23	63.085	217.442	103.772	64.6572	63.5953	129.527	112.016	92.0248	50.5333	93.8968
6.02_217.9888m/z	217.989	6.02248	pos	S-Carboxymethyl-L-cysteine	HMDB0029415	Organic acids and derivatives	Carboxylic acids and derivatives	Amino acids, peptides, and analogues		39.1	0	M+K	C5H9NO4S	2.47518	13.4698	12.7646	11.588	16.1636	12.0225	12.7186	18.1492	8.2449	11.5299	12.5429	10.5713	9.31533	11.1128	12.4755	7.70455	7.92036	21.3967	14.5667	6.24722	5.1033	6.57505	12.9306	14.938	6.80794
7.00_327.1117m/z	327.112	7.00392	pos	Dolichyl diphosphate	HMDB0001513	Lipids and lipid-like molecules	Prenol lipids	Polyprenols	C00621	39.1	0.928	M+H-H2O	C12H26O7P2	-1.09351	5.11039	4.00658	4.91803	4.60495	4.79014	4.03991	6.2482	10.352	5.44693	4.34548	7.73447e-07	4.5948	6.69685	4.76036	1.91999	6.85916	10.4236	3.76854	4.59753	19.2345	3.77725	0.505893	0.686457	1.02592
0.68_233.1487m/z	233.149	0.681217	pos	Leucyl-Threonine	HMDB0028939	Organic acids and derivatives	Carboxylic acids and derivatives	Amino acids, peptides, and analogues		39	11.2	M+H	C10H20N2O4	-3.71943	10.7151	11.2103	12.2704	11.2787	12.3379	9.46082	0.900196	12.8975	1.17404	4.1982	41.247	9.86041	17.9471	20.9372	15.0485	29.3768	19.4349	3.11194	3.16931	10.1251	9.85885	6.51713	12.4377	4.91536
0.96_145.0981m/z	145.098	0.955733	neg	3-Aminopropionaldehyde	HMDB0001106	Organic oxygen compounds	Organooxygen compounds	Carbonyl compounds	C05665	39	0	2M-H	C3H7NO	-0.922857	9.60143	17.4023	8.25092	13.6983	16.5651	7.66539	7.73447e-07	15.5623	9.35352	18.4069	17.1502	16.1816	5.48828	18.6315	4.66511	5.14024	6.31358	10.3023	13.4887	4.60413	31.6578	6.59948	6.85099	16.0274
0.96_224.1255m/z	224.126	0.956533	pos	Capryloylglycine	HMDB0000832	Organic acids and derivatives	Carboxylic acids and derivatives	Amino acids, peptides, and analogues		39	3.12	M+Na	C10H19NO3	-0.863578	65.5534	64.9532	62.5973	59.2025	64.5309	61.5334	25.6176	74.2987	37.677	55.2967	62.094	57.6907	74.0538	73.1914	59.4752	100.414	78.9682	50.7632	44.943	300.556	59.6134	55.6907	76.5995	50.7331
1.11_230.1016m/z	230.102	1.10635	pos	Vanillactic acid	HMDB0000913	Phenylpropanoids and polyketides	Phenylpropanoic acids	Unclassified		39	8.64	M+NH4	C10H12O5	-3.31205	65.2365	71.9394	53.2027	62.1861	66.1494	64.9531	1.14978	81.4263	19.7108	29.8884	66.5231	67.7184	120.407	44.7884	51.2077	62.1286	66.3899	62.796	85.5753	99.2877	54.083	38.3533	46.0048	120.69
1.22_116.0723m/z	116.072	1.22472	neg	L-Valine	HMDB0000883	Organic acids and derivatives	Carboxylic acids and derivatives	Amino acids, peptides, and analogues	C00183	39	6.48	M-H	C5H11NO2	4.7528	216.8	325.83	264.486	267.333	279.826	307.34	156.367	318.891	294.799	363.415	340.058	338.507	443.662	345.738	287.866	524.658	376.147	282.119	408.887	278.537	392.958	401.193	392.543	306.893
14.98_283.2649m/z	283.265	14.9832	neg	2-Nonanone	HMDB0031266	Organic oxygen compounds	Organooxygen compounds	Carbonyl compounds		39	0	2M-H	C9H18O	2.19431	53.7317	45.3639	42.9724	65.7958	50.8876	47.4734	66.0041	31.7688	45.4119	40.887	31.3045	70.3562	51.8038	48.0821	71.7807	59.1284	42.8012	28.8253	25.8133	34.6097	36.0504	33.0858	33.0761	35.9105
2.20_257.0775m/z	257.077	2.19663	neg	1-Pyrroline-4-hydroxy-2-carboxylate	HMDB0002234	Organoheterocyclic compounds	Pyrrolines	Unclassified	C04282	39	1.5	2M-H	C5H7NO3	-1.63568	12.3621	10.576	13.6308	13.1569	11.2085	14.5435	0.0147986	20.7591	8.02894	7.79752	12.1692	13.068	3.68434	15.4663	9.55648	16.7189	11.1804	13.8275	23.2398	16.604	10.8452	7.58124	26.7894	10.2765
2.42_196.0963m/z	196.096	2.41575	pos	1,2-Dihydroxy-3,4-epoxy-1,2,3,4-tetrahydronaphthalene	HMDB0062273	Benzenoids	Tetralins	Unclassified	C14784	39	1.12	M+NH4	C10H10O3	-3.00688	677.351	676.192	636.738	675.625	704.699	614.775	504.657	657.597	683.913	837.78	462.755	461.652	25.6647	448.423	456.754	286.597	585.904	572.368	653.955	656.293	625.398	494.94	654.582	658.816
3.89_146.0822m/z	146.082	3.88985	neg	5-Aminopentanal	HMDB0012815	Organic oxygen compounds	Organooxygen compounds	Carbonyl compounds	C12455	39	0	M+FA-H	C5H11NO	-0.57464	51.8115	51.1407	57.7369	50.6932	50.2418	74.2729	7.73447e-07	66.0083	51.8219	48.4727	56.6547	36.7239	85.492	51.845	34.7895	81.6257	62.7398	47.3722	75.5609	70.2436	79.588	28.5095	41.5365	56.8547
4.02_359.0762m/z	359.076	4.0155	neg	(2E)-3-(2,3-dihydroxyphenyl)prop-2-enoic acid	HMDB0140954	Phenylpropanoids and polyketides	Cinnamic acids and derivatives	Hydroxycinnamic acids and derivatives	C12623	39	4.3	2M-H	C9H8O4	-3.00822	44.6883	47.3478	50.0266	47.9665	48.1476	52.2907	55.0867	25.9323	30.4011	44.9212	26.5058	50.4805	53.9054	47.1639	62.3316	35.9525	47.617	55.8435	57.1961	30.6953	45.0053	67.125	88.5269	44.5737
4.70_323.1607m/z	323.161	4.69595	neg	Phenylalanyl-Isoleucine	HMDB0028998	Organic acids and derivatives	Carboxylic acids and derivatives	Amino acids, peptides, and analogues		39	0.907	M+FA-H	C15H22N2O3	-2.08819	47.5078	28.2113	40.8477	31.984	29.9875	31.5478	36.1411	37.6396	38.3309	39.1294	36.6037	55.4126	36.7196	27.3256	40.1855	29.3049	40.146	77.9127	48.3434	11.229	53.01	59.216	19.6498	10.5249
4.78_161.0941m/z	161.094	4.78092	pos	(3Z,6Z)-3,6-Nonadienal	HMDB0031152	Organic oxygen compounds	Organooxygen compounds	Carbonyl compounds	C16323	39	0	M+Na	C9H14O	2.86682	21.6293	23.2009	20.6823	22.8611	27.0651	21.1314	28.876	25.2464	24.5918	28.5185	23.2591	23.2748	17.4286	26.1813	19.1212	33.0092	23.9233	26.3056	18.6786	21.5481	26.0144	22.7889	22.5568	27.5791
4.86_283.1177m/z	283.118	4.86007	pos	2-Hydroxynevirapine	HMDB0013912	Benzenoids	Benzene and substituted derivatives	Phenylbutylamines	C16608	39	7.06	M+H	C15H14N4O2	-4.47649	7.41127	9.54968	10.0747	9.78557	8.43258	11.8033	6.62755	5.72882	10.3524	14.1296	7.50202	7.15044	14.0164	5.68977	8.94621	1.74782	7.8494	9.09806	12.9254	12.0931	2.58179	9.09313	9.48811	10.5242
5.19_359.1005m/z	359.101	5.18922	pos	N1-(5-Phospho-a-D-ribosyl)-5,6-dimethylbenzimidazole	HMDB0003882	Nucleosides, nucleotides, and analogues	Benzimidazole ribonucleosides and ribonucleotides	Unclassified	C04778	39	3.22	M+H	C14H19N2O7P	0.739574	12.3515	12.4618	11.7573	10.7379	11.9736	9.83651	5.45904	7.91453	3.28328	10.8836	3.56483	13.5011	8.64549	8.22885	6.95938	18.2299	11.5004	18.2971	15.6806	14.0485	9.48415	10.628	8.51475	20.9306
5.42_327.0870m/z	327.087	5.4164	neg	2-Hydroxycinnamic acid	HMDB0002641	Phenylpropanoids and polyketides	Cinnamic acids and derivatives	Hydroxycinnamic acids and derivatives	C01772	39	6.44	2M-H	C9H8O3	-1.11578	7.32488	7.12505	7.03425	5.75744	6.75795	7.57543	6.00004	1.70988	2.69377	5.19426	2.99162	8.12854	3.99304	5.64055	9.62414	4.56655	6.62419	7.21663	7.40229	3.36007	6.61183	8.72087	12.5702	6.53967
5.68_287.0554m/z	287.055	5.68205	neg	Aromadendrin	HMDB0030847	Phenylpropanoids and polyketides	Flavonoids	Flavans	C00974	39	13.2	M-H	C15H12O6	-2.59254	4.56001	5.71941	5.09999	5.11113	5.87945	6.1264	3.71299	7.73447e-07	1.26737	8.58783	2.24763	9.48825	2.99915	6.66893	14.5017	1.29846	5.52717	11.1123	8.07308	7.73447e-07	1.68066	3.36067	15.7601	8.00646
6.96_227.1083m/z	227.108	6.95697	neg	Bisphenol A	HMDB0032133	Benzenoids	Benzene and substituted derivatives	Diphenylmethanes	C13624	39	2.01	M-H	C15H16O2	2.50482	478.471	478.422	498.695	493.821	486.1	487.257	566.903	238.77	24.8326	420.623	445.171	815.632	254.851	761.479	1101.89	650.166	594.798	679.626	537.108	12.2631	514.272	622.42	739.769	524.583
7.50_195.1735m/z	195.173	7.49738	pos	(3S,6E)-Nerolidol	HMDB0041629	Lipids and lipid-like molecules	Prenol lipids	Monoterpenoids	C09704	39	6.24	M+H	C13H22O	-4.57993	1.66591	0.767484	1.79691	1.34819	1.93974	2.76872	0.654068	2.34315	16.2531	3.34419	6.38321	1.335	1.64184	2.20877	2.55641	0.107913	1.93086	1.19761	1.20855	3.37779	0.928095	2.35247	2.76694	1.71846
8.08_283.1908m/z	283.191	8.08055	neg	4-ene-Valproic acid	HMDB0013897	Lipids and lipid-like molecules	Fatty Acyls	Fatty acids and conjugates	C16648	39	6.68	2M-H	C8H14O2	-2.28643	3.60693	3.90657	2.60583	3.82499	3.11208	2.72462	2.91265	7.73447e-07	6.55672	9.87117	7.73447e-07	7.73447e-07	7.25098	2.64746	7.98252	7.73447e-07	3.34095	4.47172	7.36726	7.73447e-07	7.73447e-07	13.3321	5.3313	7.66149
9.73_361.1627m/z	361.163	9.73258	neg	Thyrotropin releasing hormone	HMDB0060080	Organic acids and derivatives	Carboxylic acids and derivatives	Amino acids, peptides, and analogues	C03958	39	6.04	M-H	C16H22N6O4	-0.741499	26.1298	29.1821	28.7909	27.7149	28.4749	29.2497	5.73242	7.93365	3.6905	5.14873	3.88549	12.874	2.82307	7.62119	4.82474	7.66039	6.45998	14.2108	6.70768	4.7246	6.38278	8.45259	5.40254	4.74984
1.45_352.2470m/z	352.247	1.44582	pos	Prostaglandin J2	HMDB0002710	Lipids and lipid-like molecules	Fatty Acyls	Eicosanoids	C05957	38.9	10.7	M+NH4	C20H30O4	-3.78239	7.41789	4.93718	2.18325	4.86043	5.06413	5.18782	7.73447e-07	2.81892	7.73447e-07	0.536857	7.73447e-07	1.88806	0.848634	7.36436	7.60969	7.73447e-07	10.5346	7.73447e-07	8.19041	2.54584	4.56179	7.73447e-07	4.08388	7.73447e-07
10.28_423.3232m/z	423.323	10.2792	pos	7a-Hydroxy-cholestene-3-one	HMDB0001993	Lipids and lipid-like molecules	Steroids and steroid derivatives	Cholestane steroids	C05455	38.9	0	M+Na	C27H44O2	-0.431062	7.57972	6.10524	8.24205	9.59666	8.59336	7.5298	15.2908	4.55175	1.85569	5.90652	0.660458	24.4817	8.96041	4.7764	4.84382	4.94022	2.66421	4.82163	12.6883	9.34003	1.94787	8.73246	8.6017	11.5715
13.26_279.2338m/z	279.234	13.2613	neg	2-Nonenal	HMDB0031269	Organic oxygen compounds	Organooxygen compounds	Carbonyl compounds		38.9	0	2M-H	C9H16O	3.04999	107.52	86.0022	93.8514	90.0016	89.9688	77.7875	83.586	230.774	17.5694	115.7	22.3927	126.756	473.321	88.8068	53.9386	115.149	72.414	172.253	96.5131	104.046	78.928	50.52	39.019	227.327
2.53_136.0375n	137.046	2.53423	pos	Threonic acid	HMDB0000943	Organic oxygen compounds	Organooxygen compounds	Carbohydrates and carbohydrate conjugates	C01620	38.9	0.027	M+H-H2O, M+H	C4H8O5	2.24712	2607.48	2580.72	4009.5	2566.82	2563.43	4010.21	1210.65	4248.94	3903.85	6177.3	1540.93	3587.6	6230.25	2369.79	2657.2	2664.67	2462.07	3706.13	5185.3	4737.86	1888.09	1683.67	1563.49	2814.96
3.95_382.0990m/z	382.099	3.95285	neg	Succinyladenosine	HMDB0000912	Nucleosides, nucleotides, and analogues	Purine nucleosides	Unclassified		38.9	13	M-H	C14H17N5O8	-3.83962	7.3832	9.4871	12.2904	12.3275	9.65235	6.77987	7.73447e-07	14.6544	3.55613	4.61077	7.99535	7.09787	10.3153	9.25493	4.55022	12.1272	5.57942	6.90111	7.50784	12.5422	32.6517	23.7598	12.5662	4.87909
5.19_224.0925m/z	224.092	5.18875	neg	(R)-Salsolinol	HMDB0005199	Organoheterocyclic compounds	Tetrahydroisoquinolines	Unclassified	C09642	38.9	1.69	M+FA-H	C10H13NO2	-1.99248	45.6645	28.7032	23.2508	32.2377	29.0085	33.6183	41.0978	17.7516	2.03105	48.2612	28.3465	24.2556	29.3564	37.7978	26.5568	34.1924	57.1385	33.2044	21.2829	14.3199	25.4786	49.3816	53.444	33.6663
5.47_147.0450m/z	147.045	5.46723	neg	Cinnamic acid	HMDB0000567	Phenylpropanoids and polyketides	Cinnamic acids and derivatives	Cinnamic acids	C10438	38.9	5.76	M-H	C9H8O2	-1.32496	1.5849	1.04164	1.41009	0.897725	1.56856	2.17006	7.73447e-07	1.27372	7.73447e-07	0.767201	7.73447e-07	7.73447e-07	5.29852	0.583108	7.73447e-07	7.73447e-07	7.73447e-07	0.679399	3.69359	2.13561	2.441	7.73447e-07	7.73447e-07	0.639303
5.60_186.0904m/z	186.09	5.59502	pos	3-Indolebutyric acid	HMDB0002096	Organoheterocyclic compounds	Indoles and derivatives	Indoles	C11284	38.9	5.85	M+H-H2O	C12H13NO2	-4.69373	6.17217	7.2509	6.06955	6.16892	6.04226	5.89488	5.5447	13.5783	25.0188	2.94721	13.7678	2.09615	15.0802	1.79703	1.90515	0.962844	3.97201	2.58924	19.1393	12.7609	2.78555	5.68195	0.503831	1.35989
6.10_333.1819m/z	333.182	6.09815	pos	Menaquinol	HMDB0060487	Lipids and lipid-like molecules	Prenol lipids	Quinone and hydroquinone lipids	C05819	38.9	0	M+Na	C21H26O2	-1.93294	2.11998	4.003	4.39563	2.85456	3.75078	3.74117	5.09962	3.16292	6.99333	4.78747	3.48492	3.44473	3.90625	4.2685	5.34471	1.03636	4.13608	4.4103	6.52209	3.33276	2.15382	6.90828	4.93432	2.28378
6.43_253.0497m/z	253.05	6.42783	neg	5-L-Glutamyl-taurine	HMDB0004195	Organic acids and derivatives	Carboxylic acids and derivatives	Amino acids, peptides, and analogues	C05844	38.9	10.2	M-H	C7H14N2O6S	-1.26018	3.60296	2.3222	1.93584	2.01801	2.03361	1.84761	7.73447e-07	3.21944	7.73447e-07	2.07256	7.73447e-07	5.95144	3.47739	2.4251	2.33692	1.47005	4.32075	6.15352	6.88153	1.62739	3.35129	4.83305	1.41834	0.781562
8.79_279.2307m/z	279.231	8.78945	pos	Alpha-dimorphecolic acid	HMDB0004670	Lipids and lipid-like molecules	Fatty Acyls	Lineolic acids and derivatives	C14767	38.9	2.81	M+H-H2O	C18H32O3	-3.95272	113.31	130.872	140.533	126.843	115.967	113.25	149.313	86.0708	23.6377	105.388	47.3638	111.155	62.7685	68.5325	17.0115	83.8682	123.774	142.34	198.304	139.121	306.325	138.756	219.292	112.651
9.47_230.2470m/z	230.247	9.4709	pos	2-Tetradecanone	HMDB0030924	Organic oxygen compounds	Organooxygen compounds	Carbonyl compounds		38.9	0.872	M+NH4	C14H28O	-3.80117	200.547	192.28	167.38	160.872	164.228	171.987	377.999	170.567	434.266	189.826	241.031	325.113	180.179	238.868	247.296	206.806	230.135	196.451	165.441	214.984	301.987	187.959	234.682	151.957
0.96_247.1051n	248.112	0.956533	pos	Linamarin	HMDB0033699	Organic oxygen compounds	Organooxygen compounds	Carbohydrates and carbohydrate conjugates	C01594	38.8	27.9	M+H-H2O, M+H	C10H17NO6	-1.78964	286.449	290.662	285.642	284.121	290.746	284.059	110.874	336.088	157.117	203.598	214.703	279.903	607.607	306.037	255.548	348.972	298.587	292.711	365.495	564.159	230.521	225.389	281.001	334.366
1.24_666.2209n	711.222	1.23722	neg	Maltotetraose	HMDB0001296	Organic oxygen compounds	Organooxygen compounds	Carbohydrates and carbohydrate conjugates	C02052	38.8	15.3	M-H, M+FA-H	C24H42O21	-1.46481	13.9109	12.7531	16.4357	16.9209	10.3426	9.24832	1.18932	17.5276	8.02886	19.645	86.462	10.7399	49.4443	23.114	17.9383	35.6117	15.5774	17.4117	2.53983	1.06569	1.33275	4.05395	5.21524	5.57746
10.10_195.1388m/z	195.139	10.1001	neg	4-Methyl-2-pentenal	HMDB0031196	Organic oxygen compounds	Organooxygen compounds	Carbonyl compounds		38.8	1.94	2M-H	C6H10O	-1.04894	5.84923	8.09992	6.82545	7.84485	7.07423	7.72418	12.9925	9.94749	13.8897	10.3154	8.9893	11.5582	9.35727	13.9225	9.9598	25.8977	10.8445	21.1098	14.1681	12.0703	10.3296	12.4192	10.0316	14.0042
11.67_407.3289m/z	407.329	11.6681	pos	Cholestenone	HMDB0000921	Lipids and lipid-like molecules	Steroids and steroid derivatives	Cholestane steroids	C00599	38.8	1.49	M+Na	C27H44O	1.13858	20.3547	14.2937	16.7736	16.4219	18.0844	21.1596	80.6029	11.1597	3.77894	8.33506	7.73447e-07	15.7413	13.5825	15.8066	3.49052	19.9611	37.4263	4.2089	13.6621	25.6982	5.24341	19.1663	17.4424	31.907
11.67_409.3426m/z	409.343	11.6681	pos	5a-Cholest-8-en-3b-ol	HMDB0006841	Lipids and lipid-like molecules	Steroids and steroid derivatives	Cholestane steroids	C03845	38.8	1.94	M+Na	C27H46O	-3.83095	12.4904	10.8302	16.6034	11.8431	14.718	15.8164	39.3644	6.73147	2.86034	7.61546	4.91953e-05	15.8636	9.71326	8.32905	1.90667	9.71312	24.3341	5.22903	6.1501	20.3402	8.29145	13.5711	10.8014	18.9018
13.04_303.2337m/z	303.234	13.0424	neg	Pulegone	HMDB0035604	Lipids and lipid-like molecules	Prenol lipids	Monoterpenoids	C09893	38.8	0	2M-H	C10H16O	2.37671	1.53502	4.32737	4.96663	5.16046	3.69387	2.46876	7.73447e-07	16.896	7.73447e-07	7.73447e-07	7.73447e-07	5.34741	48.8788	7.73447e-07	7.73447e-07	7.73447e-07	7.73447e-07	7.73447e-07	9.79485	3.11973	7.73447e-07	7.73447e-07	7.73447e-07	7.73447e-07
2.19_207.0756m/z	207.076	2.1901	pos	L-3-Hydroxykynurenine	HMDB0011631	Organic oxygen compounds	Organooxygen compounds	Carbonyl compounds	C03227	38.8	0	M+H-H2O	C10H12N2O4	-3.69735	81.1702	87.8179	101.485	89.8174	88.8861	95.9074	18.4958	69.7626	74.6036	56.0649	41.8196	106.528	99.9518	88.2884	70.5596	147.905	60.6552	154.865	81.9924	92.569	43.8595	138.946	199.603	161.297
4.67_194.0462m/z	194.046	4.67097	neg	(S)-4-Hydroxymandelonitrile	HMDB0060318	Benzenoids	Phenols	1-hydroxy-2-unsubstituted benzenoids	C03742	38.8	5.31	M+FA-H	C8H7NO2	1.89582	2.21998	1.05119	2.4375	1.22314	2.42529	2.59636	5.04928	10.3732	3.04256	2.04446	3.18278	1.12021	11.6605	11.2302	16.2115	7.73447e-07	2.38809	25.3851	2.08761	7.73447e-07	7.73447e-07	7.73447e-07	0.756301	2.36067
5.00_227.1285m/z	227.129	4.99877	neg	2,3-Hexanedione	HMDB0031491	Organic oxygen compounds	Organooxygen compounds	Carbonyl compounds		38.8	4.57	2M-H	C6H10O2	-1.47053	73.1736	72.9885	71.1245	111.572	70.4417	87.7996	135.386	166.521	106.255	71.5111	92.6578	60.2069	112.797	38.2345	46.7325	54.181	48.2842	44.7527	39.9767	364.11	70.7998	34.0008	42.003	31.9073
5.30_227.1287m/z	227.129	5.30225	neg	3,4-Hexanedione	HMDB0031492	Organic oxygen compounds	Organooxygen compounds	Carbonyl compounds		38.8	0.788	2M-H	C6H10O2	-0.639686	262.295	280.905	296.242	275.567	304.287	290.297	393.289	258.215	418.626	383.818	360.913	320.946	323.182	271.804	342.147	215.79	283.231	335.151	383.759	226.29	317.095	368.06	331.879	195.773
6.29_314.1137n	297.11	6.29497	pos	7,8-Dihydropteroic acid	HMDB0001412	Organoheterocyclic compounds	Pteridines and derivatives	Pterins and derivatives	C00921	38.8	0	M+H-H2O, M+NH4	C14H14N6O3	3.13096	22.1333	24.8917	23.6828	21.078	22.5413	23.4505	24.9403	16.8466	16.6704	11.8676	21.0753	18.2302	10.2782	21.7539	40.3898	11.4495	15.59	43.0604	25.1565	31.5225	34.9641	17.4786	35.0671	27.3284
6.62_301.0368m/z	301.037	6.61782	neg	Quercetin	HMDB0005794	Phenylpropanoids and polyketides	Flavonoids	Flavones	C00389	38.8	16.2	M-H	C15H10O7	4.85424	8.35534	8.48452	7.95391	6.82734	7.18133	6.47461	0.00996488	4.99841	6.97737	12.9729	8.57465	5.3008	4.69248	5.73638	4.93177	3.36852	5.35206	13.2656	7.62014	4.25935	9.9142	6.9804	12.4542	5.73461
8.26_329.1871m/z	329.187	8.261	pos	Etiocholanolone	HMDB0000490	Lipids and lipid-like molecules	Steroids and steroid derivatives	Androstane steroids	C04373	38.8	3.08	M+K	C19H30O2	-2.06443	5.33239	8.77089	6.95663	4.4335	5.92548	6.83018	1.90448	2.4041	9.84992	17.7261	0.532488	0.552048	12.9756	2.55288	9.41455	7.73447e-07	6.59334	7.03618	5.58603	7.73447e-07	7.73447e-07	14.365	1.81136	11.1885
8.83_439.3188m/z	439.319	8.83295	pos	Calcitriol	HMDB0001903	Lipids and lipid-like molecules	Steroids and steroid derivatives	Vitamin D and derivatives	C01673	38.8	2.42	M+Na	C27H44O3	1.38062	14.7475	13.5255	15.6782	18.0945	13.8539	14.0497	41.1962	13.633	2.98595	8.32546	2.93238	14.5124	15.5322	9.01147	13.1809	9.48839	9.45642	10.07	16.1001	22.0112	9.47472	14.66	22.3554	15.1385
0.84_233.0776m/z	233.078	0.839733	neg	L-2-Amino-3-oxobutanoic acid	HMDB0006454	Organic acids and derivatives	Carboxylic acids and derivatives	Amino acids, peptides, and analogues	C03508	38.7	0	2M-H	C4H7NO3	-1.16185	15.5848	19.6822	15.7914	17.9784	18.7416	16.1481	7.4023	18.8781	1.99153	9.46694	40.2879	6.85276	19.5875	21.9247	19.7836	29.4803	11.2795	13.2917	24.3974	37.9479	6.86351	22.9724	26.5814	3.45692
0.91_186.0753m/z	186.075	0.910533	pos	Vanillic acid	HMDB0000484	Benzenoids	Benzene and substituted derivatives	Benzoic acids and derivatives	C06672	38.7	11.9	M+NH4	C8H8O4	-4.59193	371.457	365.425	339.695	365.872	361.334	351.82	165.828	505.155	230.139	273.621	447.783	382.17	473.038	420.72	404.936	490.977	388.515	312.737	463.405	507.478	381.388	279.1	395.56	277.355
1.24_145.0138m/z	145.014	1.23722	neg	3-Oxoglutaric acid	HMDB0013701	Organic acids and derivatives	Keto acids and derivatives	Short-chain keto acids and derivatives		38.7	3.16	M-H	C5H6O5	-2.73834	14.5526	9.04388	16.0063	13.0316	15.2632	15.9791	7.73447e-07	5.51568	7.73447e-07	7.73447e-07	7.73447e-07	26.5876	51.5674	4.62945	7.73447e-07	33.6061	32.6867	18.3491	26.8617	16.7224	7.73447e-07	0.246496	4.89863	40.4248
1.25_347.0442m/z	347.044	1.25005	neg	5-(3',5'-Dihydroxyphenyl)-gamma-valerolactone-O-sulphate-O-methyl	HMDB0060031	Organic acids and derivatives	Organic sulfuric acids and derivatives	Arylsulfates		38.7	0.459	M+FA-H	C12H14O7S	-0.0946178	50.1421	50.5756	50.3756	49.3634	50.2486	49.6029	1.72092	45.1334	169.767	237.339	2.13801	22.8852	28.8983	9.21153	5.45013	11.7526	38.7529	46.4947	38.1836	30.4799	28.3332	47.9817	110.899	47.351
1.28_122.0243m/z	122.024	1.2762	neg	2-Aminomuconic acid semialdehyde	HMDB0001280	Organic acids and derivatives	Carboxylic acids and derivatives	Amino acids, peptides, and analogues	C03824	38.7	4.07	M-H2O-H	C6H7NO3	-3.18238	86.0757	129.365	131.253	120.326	88.7175	50.0886	37.3652	103.166	73.6371	144.808	120.271	89.8084	97.1109	142.328	112.219	138.533	114.464	139.18	63.2467	67.5078	109.978	98.1739	77.2149	45.492
1.79_207.0314m/z	207.031	1.7948	pos	Beta-Carboline	HMDB0012897	Organoheterocyclic compounds	Indoles and derivatives	Pyridoindoles	C20157	38.7	0	M+K	C11H8N2	-2.96857	93.7454	88.6624	101.402	101.7	105.17	113.709	154.785	85.8896	100.098	93.1518	134.407	133.44	100.901	141.107	131.832	245.67	141.572	145.598	99.1027	114.761	119.619	126.052	115.632	100.292
1.93_110.0343m/z	110.034	1.92578	pos	1-Methyl-4-nitroimidazole	HMDB0060659	Organoheterocyclic compounds	Azoles	Imidazoles	C16621	38.7	0	M+H-H2O	C4H5N3O2	-4.72481	395.002	438.777	448.166	436.385	392.933	429.092	184.366	436.448	165.614	264.171	220.768	575.457	562.353	515.427	518.92	635.145	485.828	519.295	598.143	594.904	514.845	405.02	551.374	417.37
10.27_459.2020m/z	459.202	10.2664	neg	2-Methoxy-estradiol-17b 3-glucuronide	HMDB0006765	Lipids and lipid-like molecules	Steroids and steroid derivatives	Steroidal glycosides	C11131	38.7	1.14	M-H2O-H	C25H34O9	-0.921503	33.803	37.7179	44.4959	46.9941	54.6499	35.9286	46.7721	38.6968	19.8211	37.7057	33.7458	30.0217	28.292	21.4156	18.7804	44.3973	32.5767	57.7842	29.4254	16.5319	58.3813	23.4967	64.5498	24.2882
10.41_251.1272m/z	251.127	10.4113	pos	Ubiquinone-1	HMDB0002012	Lipids and lipid-like molecules	Prenol lipids	Quinone and hydroquinone lipids	C00399	38.7	3.08	M+H	C14H18O4	-2.33489	28.2772	26.1257	29.1927	27.8707	26.4923	28.7148	42.2857	29.888	24.6842	26.1338	33.3764	34.1014	22.2212	32.4312	28.3519	53.4375	32.8441	25.8051	27.3676	34.4903	39.0975	32.4722	25.8907	30.2829
10.87_441.3328m/z	441.333	10.8746	pos	7-a,25-Dihydroxycholesterol	HMDB0006280	Lipids and lipid-like molecules	Prenol lipids	Retinoids	C16678	38.7	3.58	M+Na	C27H46O3	-2.62833	6.21565	4.65609	5.08637	5.99062	6.55907	11.2242	7.67283	2.58907	1.29305	9.08996	0.785795	2.24074	9.94332	12.9568	13.0999	13.27	7.0855	9.22427	11.8508	1.52645	1.50565	6.77234	1.67402	6.93931
12.29_329.1583m/z	329.158	12.2895	pos	N1-trans-Feruloylagmatine	HMDB0037107	Phenylpropanoids and polyketides	Cinnamic acids and derivatives	Hydroxycinnamic acids and derivatives	C18325	38.7	0	M+Na	C15H22N4O3	-0.318379	11.5088	10.643	10.6972	13.3802	13.7658	10.3196	40.9448	10.8319	18.0718	18.3049	13.5774	18.5865	12.7476	17.8237	17.9483	23.6195	24.4781	12.8028	10.0557	13.032	24.2291	19.7844	14.1061	15.4263
2.22_196.0248m/z	196.025	2.22197	neg	3-Hydroxy-2-methylpyridine-4,5-dicarboxylate	HMDB0006955	Organoheterocyclic compounds	Pyridines and derivatives	Pyridinecarboxylic acids and derivatives	C04604	38.7	5.44	M-H	C8H7NO5	-1.71406	8.24593	11.7476	12.624	12.7578	14.2332	12.2131	5.99058	1.22314	1.67947	8.39127	2.92481	25.476	7.73447e-07	11.7787	27.5763	7.73447e-07	3.99721	42.1356	8.52042	7.73447e-07	0.053257	8.43876	27.0635	3.28088
3.83_432.1484m/z	432.148	3.82715	pos	5-(3',4',5'-trihydroxyphenyl)-gamma-valerolactone-O-methyl-4'-O-glucuronide	HMDB0060027	Organic oxygen compounds	Organooxygen compounds	Carbohydrates and carbohydrate conjugates		38.7	3.91	M+NH4	C18H22O11	-3.85392	11.871	10.7313	12.8198	11.4782	10.5303	13.3316	30.9457	25.8602	54.704	14.419	55.9719	3.02983	28.9982	3.92507	8.60948	6.41568	8.46738	3.31355	5.22356	22.8468	7.73447e-07	18.3975	2.2982	2.47088
4.83_289.1551m/z	289.155	4.8284	pos	Normorphine	HMDB0041959	Alkaloids and derivatives	Morphinans	Unclassified	C11785	38.7	0	M+NH4	C16H17NO3	1.41156	29.8438	32.5633	33.2002	35.3986	35.8365	31.6378	27.6955	35.5759	57.1475	51.129	37.5942	26.3031	37.4908	24.6777	32.0548	20.6824	35.3638	43.8456	36.1505	27.5477	22.3075	38.8322	33.1496	32.5573
5.47_341.1019m/z	341.102	5.47087	pos	Histidinyl-Phenylalanine	HMDB0028892	Organic acids and derivatives	Carboxylic acids and derivatives	Amino acids, peptides, and analogues		38.7	3.44	M+K	C15H18N4O3	2.74079	4.98359	4.52585	6.91827	4.80613	4.01078	5.70739	6.70322	11.1153	10.3948	3.77471	2.30142	1.34974	9.82386	1.59467	2.37684	4.64095	5.6393	2.1369	1.56786	24.7951	3.95033	2.54959	2.64688	4.78276
5.70_360.1558m/z	360.156	5.70352	pos	Capecitabine	HMDB0015233	Nucleosides, nucleotides, and analogues	5'-deoxyribonucleosides	Unclassified	C12650	38.7	20.9	M+H	C15H22FN3O6	-2.16915	7.21809	6.93653	8.92283	7.74593	5.91179	5.21916	5.90825	9.54624	11.3074	6.74429	3.62479	8.26708	8.59809	7.64054	14.6405	4.8983	7.05271	10.3661	8.90731	7.79693	8.66538	10.5854	9.26	5.5233
5.91_144.1149n	125.097	5.90987	neg	Valproic acid	HMDB0001877	Lipids and lipid-like molecules	Fatty Acyls	Fatty acids and conjugates	C07185	38.7	0	M-H2O-H, M-H	C8H16O2	-0.947743	289.67	262.529	274.723	339.519	283.758	261.853	30.2891	195.517	191.062	568.685	438.728	366.733	228.177	291.753	534.294	274.131	242.727	446.583	369.198	162.179	420.682	205.703	433.599	346.103
6.16_185.0832n	203.117	6.15915	pos	N-hydroxy-4-aminobiphenyl	HMDB0062723	Benzenoids	Benzene and substituted derivatives	Biphenyls and derivatives	C20319	38.7	0.233	M+H, M+NH4	C12H11NO	-4.70574	137.895	131.08	128.906	134.943	130.064	130.205	54.455	50.3362	954.785	380.665	50.5962	38.2742	29.5322	56.763	32.2556	84.6253	65.1759	105.644	33.7084	33.3025	165.88	63.3312	15.2167	188.013
6.19_289.1803m/z	289.18	6.18963	pos	Estriol	HMDB0000153	Lipids and lipid-like molecules	Steroids and steroid derivatives	Estrane steroids	C05141	38.7	2.52	M+H	C18H24O3	1.72966	23.6216	21.7474	21.7857	19.9679	23.4948	22.634	20.6334	13.9749	29.2154	34.1984	21.8214	16.1663	22.0759	22.2884	31.1025	10.8019	19.2607	27.6203	19.9443	12.8618	8.23154	35.4624	20.1576	25.3988
6.26_199.0974m/z	199.097	6.26368	neg	2,3-Pentanedione	HMDB0031598	Organic oxygen compounds	Organooxygen compounds	Carbonyl compounds		38.7	0.0743	2M-H	C5H8O2	-0.746311	40.1145	35.1486	38.2118	37.644	26.237	39.3213	27.8566	24.5846	26.3102	39.5607	19.3581	19.6958	25.3162	29.1959	24.3797	16.2301	26.2483	36.4893	27.0525	27.4515	26.4029	19.3673	28.627	35.2822
0.70_395.0378m/z	395.038	0.696867	pos	5-Amino-6-(5'-phosphoribitylamino)uracil	HMDB0003841	Organic oxygen compounds	Organooxygen compounds	Carbohydrates and carbohydrate conjugates	C04454	38.6	0	M+K	C9H17N4O9P	3.79261	33.0312	33.8136	36.6809	39.2335	34.1127	32.8972	1.5083	46.6083	9.66622	18.6457	30.7145	42.2423	67.7276	39.199	27.2255	74.3144	33.7345	32.87	42.9097	41.6258	49.8012	25.2869	26.2992	51.3438
0.81_219.0259m/z	219.026	0.8062	pos	myo-Inositol	HMDB0000211	Organic oxygen compounds	Organooxygen compounds	Alcohols and polyols	C00137	38.6	3.66	M+K	C6H12O6	-3.65724	235.426	237.992	241.554	232.93	234.865	227.295	295.541	269.004	270.149	260.862	381.346	248.842	210.902	227.883	237.701	176.934	334.111	254.457	149.724	169.585	118.725	199.754	215.061	137.817
0.94_223.1087m/z	223.109	0.9424	neg	Pseudooxynicotine	HMDB0001240	Organic oxygen compounds	Organooxygen compounds	Carbonyl compounds	C20361	38.6	2.02	M+FA-H	C10H14N2O	-0.818965	9.17133	9.78865	6.50858	5.21789	10.958	4.63356	3.47427	13.5868	39.9612	6.6557	3.46086	0.897987	19.1206	2.33685	7.73447e-07	2.85647	1.66358	0.957472	0.769841	6.93921	7.73447e-07	12.4947	7.73447e-07	11.8152
10.34_425.3392m/z	425.339	10.338	pos	7a-Hydroxycholesterol	HMDB0001496	Lipids and lipid-like molecules	Steroids and steroid derivatives	Cholestane steroids	C03594	38.6	0.658	M+Na	C27H46O2	0.470462	15.5318	15.942	15.9523	18.7674	15.4238	17.536	25.6116	13.5053	2.61568	14.3207	1.19039	24.3291	21.3431	15.36	15.2554	13.365	16.4169	15.4005	18.9393	14.4076	8.72693	18.8992	16.6841	24.4691
12.94_321.3141m/z	321.314	12.9368	pos	Erucic acid	HMDB0002068	Lipids and lipid-like molecules	Fatty Acyls	Fatty acids and conjugates	C08316	38.6	0.397	M+H-H2O	C22H42O2	-3.33132	50.2622	52.723	59.0353	52.6907	62.0378	62.7602	65.884	48.7742	58.7763	45.6243	63.6472	61.7321	43.1345	64.6839	55.25	87.0167	62.195	56.3852	48.8437	55.5388	65.7942	55.2167	61.8659	53.0968
13.79_255.2339m/z	255.234	13.7923	neg	Ethyl pentyl ketone	HMDB0031295	Organic oxygen compounds	Organooxygen compounds	Carbonyl compounds	C17145	38.6	0	2M-H	C8H16O	3.8562	102.701	114.29	115.094	118.459	130.222	112.639	114.39	66.6059	95.9241	100.223	125.217	93.472	137.26	103.596	100.77	164.092	144.54	156.092	74.5783	101.403	111.48	122.281	103.5	72.8629
13.89_481.3329m/z	481.333	13.8899	neg	Demethylphylloquinone	HMDB0004649	Lipids and lipid-like molecules	Prenol lipids	Quinone and hydroquinone lipids	C13309	38.6	3.53	M+FA-H	C30H44O2	1.3281	65.7946	61.5241	50.8402	45.8768	38.6244	50.5789	30.0334	31.4605	7.95423	23.1059	24.3954	105.949	22.4043	66.8851	21.9826	70.0183	17.5356	147.918	83.5857	24.1137	39.7659	76.9031	15.9869	47.0199
3.67_539.1409m/z	539.141	3.6657	neg	Phenol glucuronide	HMDB0060014	Organic oxygen compounds	Organooxygen compounds	Carbohydrates and carbohydrate conjugates		38.6	0.27	2M-H	C12H14O7	0.432498	117.183	112.518	128.236	106.329	108.046	77.093	34.8353	156.955	76.9225	75.4478	133.272	30.7795	75.848	122.94	141.043	128.131	123.569	60.3699	112.892	100.832	109.905	77.8068	31.6818	67.6627
3.80_294.1800m/z	294.18	3.79732	pos	Lysyl-Phenylalanine	HMDB0028958	Organic acids and derivatives	Carboxylic acids and derivatives	Amino acids, peptides, and analogues		38.6	2.24	M+H	C15H23N3O3	-4.05484	14.534	13.5022	16.6393	17.0847	10.496	17.2328	7.73447e-07	44.3034	13.8617	12.3662	17.1264	18.6611	86.1548	16.4404	10.8523	15.611	24.003	2.48819	18.5343	8.0301	35.7713	1.2068	7.03465	18.5759
4.48_295.1642m/z	295.164	4.48293	pos	Tyrosyl-Isoleucine	HMDB0029108	Organic acids and derivatives	Carboxylic acids and derivatives	Amino acids, peptides, and analogues		38.6	1.21	M+H	C15H22N2O4	-3.64816	127.169	124.47	129.568	125.791	125.302	124.28	140.973	112.491	128.221	167.328	103.77	144.413	99.5096	112.332	133.553	75.3253	141.854	213.504	139.195	75.0006	147.428	156.786	105.229	128.117
4.60_129.0555m/z	129.055	4.59513	neg	3-Methyl-2-butenal	HMDB0012157	Organic oxygen compounds	Organooxygen compounds	Carbonyl compounds	C15604	38.6	0	M+FA-H	C5H8O	-2.68265	85.9313	66.7993	61.2388	68.15	69.8823	66.8165	1.40789	55.2251	7.73447e-07	45.9797	7.73447e-07	118.483	138.196	75.7677	25.9559	95.3219	109.601	104.104	72.6017	48.281	22.0636	48.7571	76.6055	98.1928
4.65_269.0410m/z	269.041	4.6458	neg	Orotidine	HMDB0000788	Nucleosides, nucleotides, and analogues	Pyrimidine nucleosides	Unclassified	C01103	38.6	2.49	M-H2O-H	C10H12N2O8	-1.73093	3.48139	4.3822	5.6041	3.57553	4.629	3.60028	6.01465	3.93917	5.90206	4.46736	2.67891	1.01399	4.83025	1.86454	7.73447e-07	1.89218	2.22884	3.93026	1.27991	21.3877	1.22806	0.694642	7.73447e-07	7.73447e-07
4.78_231.1120m/z	231.112	4.78092	pos	6-Hydroxymelatonin	HMDB0004081	Organoheterocyclic compounds	Indoles and derivatives	Hydroxyindoles	C05643	38.6	1.57	M+H-H2O	C13H16N2O3	-3.20462	7.41715	8.76211	6.80586	7.91237	7.72296	8.14978	5.45704	10.2384	5.96778	9.55167	1.07373	7.44529	15.0823	6.12979	5.87838	4.46512	7.99752	3.75072	10.7454	11.6344	8.63059	5.6235	3.89219	11.661
4.78_245.1850m/z	245.185	4.78092	pos	Leucyl-Isoleucine	HMDB0028932	Organic acids and derivatives	Carboxylic acids and derivatives	Amino acids, peptides, and analogues		38.6	0	M+H	C12H24N2O3	-3.84636	18.3076	18.9066	18.8101	19.5866	20.3478	17.9296	116.998	11.4188	8.10395	10.5881	52.6833	7.94982	10.9288	10.0549	14.8733	6.19236	10.2273	8.36622	8.00021	7.4906	3.9453	9.56934	14.3068	4.38908
5.13_459.1282m/z	459.128	5.1251	neg	Podofilox	HMDB0015310	Lignans, neolignans and related compounds	Lignan lactones	Podophyllotoxins	C10874	38.6	8.13	M+FA-H	C22H22O8	-3.5383	3.48357	4.25508	4.04278	4.36116	4.81074	4.2383	2.99299	10.0062	11.0569	3.29183	19.2423	2.62356	2.37358	4.41345	7.73447e-07	2.63473	9.41071	9.15735	4.1224	25.4036	4.04683	8.99031	7.73447e-07	7.73447e-07
5.54_175.0973m/z	175.097	5.5429	neg	Ethyl acetate	HMDB0031217	Organic acids and derivatives	Carboxylic acids and derivatives	Carboxylic acid derivatives	C00849	38.6	0	2M-H	C4H8O2	-1.67487	2.78182	2.74859	1.25213	1.14526	2.90694	2.22571	1.04527	3.90675	12.088	4.97377	7.73447e-07	7.73447e-07	4.26056	7.73447e-07	2.02481	7.73447e-07	0.861954	1.75106	1.39798	2.24533	7.73447e-07	5.32091	7.73447e-07	2.24494
6.81_289.1794m/z	289.179	6.8146	pos	2-Hydroxyestradiol	HMDB0000338	Lipids and lipid-like molecules	Steroids and steroid derivatives	Estrane steroids	C05301	38.6	0	M+H	C18H24O3	-1.33971	18.5669	22.061	22.9745	19.2633	22.4624	20.0009	19.6373	12.4202	56.9826	41.5659	11.2797	12.3892	22.5345	21.5835	32.8003	3.72686	17.1188	29.4291	22.3538	10.508	6.49196	29.9247	21.836	27.6592
9.96_356.2781m/z	356.278	9.9592	pos	8,9-DiHETrE	HMDB0002311	Lipids and lipid-like molecules	Fatty Acyls	Eicosanoids	C14773	38.6	4.33	M+NH4	C20H34O4	-4.16664	42.3523	48.8369	59.273	49.4027	56.4347	57.5974	38.1588	29.9914	36.8264	67.9063	50.2706	50.7079	25.7746	37.0068	33.7647	73.0064	63.7641	90.0789	39.0012	30.0119	35.8639	97.2526	59.9253	64.1845
0.68_131.0827m/z	131.083	0.683417	neg	Ornithine	HMDB0000214	Organic acids and derivatives	Carboxylic acids and derivatives	Amino acids, peptides, and analogues	C00077	38.5	0	M-H	C5H12N2O2	0.791152	0.42971	0.81322	0.999763	0.663273	0.954988	0.892114	7.73447e-07	0.929385	12.9776	7.73447e-07	20.6034	7.73447e-07	1.9439	7.73447e-07	7.73447e-07	7.73447e-07	1.11912	7.73447e-07	1.27784	0.681274	0.705193	7.73447e-07	7.73447e-07	7.73447e-07
0.82_210.0735n	233.063	0.8212	pos	D-altro-D-manno-Heptose	HMDB0029952	Organic oxygen compounds	Organooxygen compounds	Carbohydrates and carbohydrate conjugates	C06397	38.5	0.0313	M+Na, M+K, M+NH4	C7H14O7	-2.37471	284.257	299.664	286.119	285.931	292.037	298.272	54.2965	309.168	176.879	372.908	129.228	326.731	348.156	320.286	259.004	380.483	354.2	361.25	364.866	373.89	258.058	216.502	197.472	305.878
12.70_367.1876m/z	367.188	12.6952	pos	11-Dehydrocorticosterone	HMDB0004029	Lipids and lipid-like molecules	Steroids and steroid derivatives	Hydroxysteroids	C05490	38.5	0	M+Na	C21H28O4	-1.12676	25.0068	23.7801	22.7873	22.169	22.5893	22.681	25.0071	15.8869	16.6908	18.7649	24.3737	35.3953	22.805	31.4508	23.2941	37.1983	22.4465	38.5831	19.2976	18.0866	27.5552	31.9121	24.2809	15.0583
13.39_319.2977m/z	319.298	13.3938	pos	Phytol	HMDB0002019	Lipids and lipid-like molecules	Prenol lipids	Diterpenoids	C01389	38.5	0.887	M+Na	C20H40O	2.03667	38.9417	40.878	37.9623	40.0811	33.5777	42.6802	14.4104	10.7897	19.8996	9.33349	6.3886	15.9438	9.56258	8.81281	10.3168	13.0563	10.7735	10.0222	7.87995	8.56086	8.23383	9.60628	9.45744	9.6061
15.15_265.2513m/z	265.251	15.152	pos	Oleic acid	HMDB0000207	Lipids and lipid-like molecules	Fatty Acyls	Fatty acids and conjugates	C00712	38.5	5.95	M+H-H2O	C18H34O2	-4.48604	26.8002	24.6503	17.7495	40.9665	24.8944	23.1826	16.2175	23.2633	37.8495	29.4781	40.4392	39.0199	56.6126	48.7874	25.2271	31.99	27.0343	37.5825	67.0043	39.6176	95.2937	24.9851	124.568	31.4561
15.35_390.2760n	413.265	15.3503	pos	Nutriacholic acid	HMDB0000467	Lipids and lipid-like molecules	Steroids and steroid derivatives	Bile acids, alcohols and derivatives		38.5	0.234	M+Na, M+K	C24H38O4	-2.68281	2554.16	2399.16	2443.8	2298.3	2397.72	2242.11	3179.21	2542.15	2430.41	2556.81	3112.64	2884.3	2316.9	2989.94	2505.92	3976.36	2539.54	2488.16	2454.41	2799.05	3324.95	2725.35	2524.65	2341.26
3.48_131.0355m/z	131.036	3.47555	neg	2-Deoxyribonic acid	HMDB0000366	Organic acids and derivatives	Hydroxy acids and derivatives	Beta hydroxy acids and derivatives		38.5	3.31	M-H2O-H	C5H10O5	3.63201	69.7969	114.807	71.7664	119.944	89.2399	86.4704	85.3208	135.511	122.178	37.1684	121.609	63.9007	64.9595	132.33	96.4547	146.745	115.603	124.831	56.2615	34.2953	129.561	103.254	83.3675	85.8171
4.19_359.0763m/z	359.076	4.1915	neg	(E)-3-(2,3-Dihydroxyphenyl)-2-propenoic acid	HMDB0032057	Phenylpropanoids and polyketides	Cinnamic acids and derivatives	Hydroxycinnamic acids and derivatives	C12623	38.5	5.62	2M-H	C9H8O4	-2.62819	8.79161	7.68707	7.9603	8.26382	9.06339	9.09714	11.1667	7.6373	7.61467	7.67897	3.64923	7.44951	10.1956	11.0477	11.1911	7.78541	7.70472	10.1037	8.97462	7.99246	9.92936	9.87994	13.686	6.27306
4.26_277.1194m/z	277.119	4.25595	pos	Aspartame	HMDB0001894	Organic acids and derivatives	Carboxylic acids and derivatives	Amino acids, peptides, and analogues	C11045	38.5	0	M+H-H2O	C14H18N2O5	3.63154	9.24076	7.20065	11.7077	14.0077	10.1502	11.1974	11.4885	10.8921	17.7083	14.2698	15.9818	13.0304	14.9599	8.93554	11.2587	7.28548	12.9716	11.3814	17.7808	11.14	9.54459	11.1083	13.5345	10.8011
5.19_275.1038m/z	275.104	5.18875	neg	Phenylalanyl-Glutamate	HMDB0028994	Organic acids and derivatives	Carboxylic acids and derivatives	Amino acids, peptides, and analogues		38.5	0.549	M-H2O-H	C14H18N2O5	0.165171	7.38697	6.67717	7.65866	7.8854	8.50553	8.17209	1.64827	5.91264	11.271	7.1379	7.79344	10.6538	26.5843	7.98097	7.28329	3.13904	8.88225	8.71862	8.35735	7.0341	1.6612	8.32654	14.7117	5.3139
5.30_463.1957m/z	463.196	5.30225	neg	Estriol-16-Glucuronide	HMDB0006766	Lipids and lipid-like molecules	Steroids and steroid derivatives	Steroidal glycosides	C05504	38.5	2.75	M-H	C24H32O9	-3.6748	4.72494	4.31019	5.10719	4.8686	4.35626	4.65339	6.73715	4.76678	8.37221	5.05215	4.14702	5.5042	3.53411	3.41169	10.5558	1.00163	1.26895	6.39173	11.5548	6.28624	2.95578	1.41691	2.71938	3.23816
5.45_319.2113m/z	319.211	5.4544	neg	3-Hydroxyvalproic acid	HMDB0013899	Lipids and lipid-like molecules	Fatty Acyls	Fatty acids and conjugates	C16651	38.5	6.26	2M-H	C8H16O3	-4.01707	10.5829	11.3876	8.07703	11.7718	8.82574	10.4602	12.9051	4.37415	53.5325	56.657	12.1728	1.78818	14.4608	3.8246	9.59296	1.36894	6.16271	5.01253	6.57547	2.29577	1.84092	37.3215	6.7842	15.2956
6.99_489.1570m/z	489.157	6.98892	pos	Geranylgeranyl-PP	HMDB0004486	Lipids and lipid-like molecules	Prenol lipids	Diterpenoids	C00353	38.5	0	M+K	C20H36O7P2	0.501744	2.71355	2.27045	2.2365	2.61099	1.97498	2.2147	2.21581	2.4341	3.6549	3.18559	5.47401	1.75281	1.88011	2.39935	2.40956	7.73447e-07	2.10091	1.29597	2.44872	0.971188	2.88506	0.769551	3.66207	2.50125
7.10_319.1676m/z	319.168	7.09848	pos	17a-Ethynylestradiol	HMDB0001926	Lipids and lipid-like molecules	Steroids and steroid derivatives	Estrane steroids	C07534	38.5	5.28	M+Na	C20H24O2	2.4925	4.66261	4.28526	4.91849	6.0705	5.2872	3.97875	0.741467	21.3921	9.53849	2.96346	0.215188	7.4162	7.32794	0.928497	7.85378e-05	1.79373	3.62511	11.221	2.08026	2.52446	1.36387	0.532383	0.0729614	8.4666
0.03_154.9745m/z	154.975	0.0295833	neg	Phosphoglycolic acid	HMDB0000816	Organic acids and derivatives	Organic phosphoric acids and derivatives	Phosphate esters	C00988	38.4	0	M-H	C2H5O6P	-3.62323	42.7797	29.2121	48.768	58.0514	49.4585	37.4078	60.4652	20.5461	50.488	31.393	36.281	51.8895	27.6759	33.149	32.9725	43.42	36.7036	45.481	33.9592	44.8583	61.7961	56.8159	60.0023	56.1974
0.80_102.0556m/z	102.056	0.801083	neg	Dimethylglycine	HMDB0000092	Organic acids and derivatives	Carboxylic acids and derivatives	Amino acids, peptides, and analogues	C01026	38.4	0	M-H	C4H9NO2	-3.91249	77.0866	77.1638	83.7807	81.3794	77.9051	90.3823	35.1111	109.044	33.3462	54.987	103.312	109.844	175.93	94.166	57.0663	105.658	93.8544	89.7045	123.625	106.904	119.798	90.0341	96.8723	88.7368
0.87_104.0704m/z	104.07	0.8662	pos	gamma-Aminobutyric acid	HMDB0000112	Organic acids and derivatives	Carboxylic acids and derivatives	Amino acids, peptides, and analogues	C00334	38.4	0	M+H	C4H9NO2	-2.44689	25.9446	27.8464	25.6973	27.6091	27.3697	23.9226	9.45766	16.3465	5.75709	19.2099	1.58487	35.1319	86.8906	24.1802	14.5052	33.7795	32.0479	24.4522	10.3646	10.3516	5.44204	12.6967	25.8779	27.9081
0.92_191.0557m/z	191.056	0.9169	neg	Methylglutaric acid	HMDB0000752	Lipids and lipid-like molecules	Fatty Acyls	Fatty acids and conjugates		38.4	1.26	M+FA-H	C6H10O4	-3.02401	19.4827	18.1074	16.0458	18.2873	15.9573	17.3349	9.79223	11.1259	11.6262	37.623	8.38928	10.1685	9.57918	67.9136	10.497	12.7334	29.636	10.8049	19.0487	44.1394	11.9118	16.4057	21.1098	21.3234
0.94_165.0872m/z	165.087	0.94035	pos	O-Acetylserine	HMDB0003011	Organic acids and derivatives	Carboxylic acids and derivatives	Amino acids, peptides, and analogues	C00979	38.4	0	M+NH4	C5H9NO4	1.17134	3.96111	3.58393	4.00266	5.18969	3.94797	4.27508	6.92311	4.04252	3.56767	5.47572	4.38065	4.99243	2.82716	6.01051	4.0177	4.5132	3.85028	3.09836	3.68202	4.29769	4.97209	6.41686	5.88421	4.82338
0.94_235.0454m/z	235.045	0.9424	neg	Succinic acid	HMDB0000254	Organic acids and derivatives	Carboxylic acids and derivatives	Dicarboxylic acids and derivatives	C00042	38.4	0	2M-H	C4H6O4	-2.39081	6.18617	5.8418	4.93267	5.34953	5.89409	6.43371	1.24146	4.52543	5.89005	8.82992	3.08117	4.32542	8.18016	5.73078	6.70398	5.73477	5.17336	9.26229	7.12311	7.50756	2.59221	6.6724	5.30967	8.40149
0.94_289.0681m/z	289.068	0.9424	neg	2-Keto-glutaramic acid	HMDB0001552	Organic acids and derivatives	Keto acids and derivatives	Short-chain keto acids and derivatives	C00940	38.4	0	2M-H	C5H7NO4	1.17205	8.47235	6.27349	2.55123	9.05946	8.97312	5.6846	1.01319	8.43378	7.72886	6.30737	13.3417	2.58859	8.72804	9.25262	11.7196	7.33242	2.11854	7.45673	7.73447e-07	7.5768	1.68462	1.78916	0.940814	6.0241
0.94_298.1750m/z	298.175	0.94035	pos	Valyl-Tyrosine	HMDB0029139	Organic acids and derivatives	Carboxylic acids and derivatives	Amino acids, peptides, and analogues		38.4	0	M+NH4	C14H20N2O4	-4.2167	4.45143	4.31382	2.96431	3.63012	4.63081	4.40859	7.73447e-07	2.86797	39.1716	7.4436	1.94933	0.803506	2.26981	1.34944	1.02902	7.73447e-07	3.08628	4.48176	2.34332	1.65009	2.43008	1.08406	2.89913	3.98171
0.94_752.2465m/z	752.246	0.9424	neg	Lacto-N-tetraose	HMDB0006566	Organic oxygen compounds	Organooxygen compounds	Carbohydrates and carbohydrate conjugates		38.4	0	M+FA-H	C26H45NO21	-0.162201	6.36273	7.1322	6.18298	6.92268	6.2548	6.62111	7.73447e-07	13.3128	34.538	4.49138	5.89424	5.1391	15.9132	1.85347	7.73447e-07	3.25314	3.39687	3.56712	1.2088	5.55504	2.39187	7.73447e-07	7.73447e-07	5.15336
1.25_314.1107m/z	314.111	1.25417	pos	Epsilon-(gamma-Glutamyl)-lysine	HMDB0003869	Organic acids and derivatives	Carboxylic acids and derivatives	Amino acids, peptides, and analogues		38.4	0	M+K	C11H21N3O5	-2.06104	21.0427	23.0728	23.7885	22.472	25.8001	21.5008	15.419	14.6576	32.4631	37.4425	110.263	16.2775	20.2186	20.8833	18.1071	18.9458	21.1626	12.1622	18.1848	40.8108	15.755	16.562	13.3798	18.031
11.27_344.1561m/z	344.156	11.2748	pos	6,7-Dimethyl-8-(1-D-ribityl)lumazine	HMDB0003826	Organoheterocyclic compounds	Pteridines and derivatives	Unclassified	C04332	38.4	0	M+NH4	C13H18N4O6	-1.09122	29.1723	26.3538	25.5083	27.7058	28.4778	25.7149	36.6153	26.8333	25.1623	30.4988	32.107	32.0012	25.5731	36.4786	30.2828	48.6384	32.64	30.0078	25.8788	30.2735	34.5111	29.9855	30.6263	27.1237
13.10_443.3479m/z	443.348	13.1003	pos	3 alpha,7 alpha,26-Trihydroxy-5beta-cholestane	HMDB0012455	Lipids and lipid-like molecules	Steroids and steroid derivatives	Bile acids, alcohols and derivatives	C05444	38.4	2.97	M+Na	C27H48O3	-4.06633	46.0245	45.7578	50.9506	49.1807	46.4005	48.3452	54.0927	31.3308	18.6195	69.1253	18.5661	74.3662	52.821	59.6438	62.7794	73.8011	45.3715	125.336	44.1713	38.9364	68.7136	57.5162	44.6107	67.1497
14.33_400.3589m/z	400.359	14.3324	pos	7-Dehydrodesmosterol	HMDB0003896	Lipids and lipid-like molecules	Steroids and steroid derivatives	Cholestane steroids	C05107	38.4	9.65	M+NH4	C27H42O	3.88314	190.741	221.289	214.22	208.362	230.234	220.076	306.31	211.051	166.651	189.483	247.457	238.27	152.384	241.035	187.727	327.244	229.817	223.432	177.101	241.071	273.724	288.902	257.791	204.836
2.99_366.2625m/z	366.263	2.98555	pos	17alpha,21-Dihydroxypregnenolone	HMDB0006762	Lipids and lipid-like molecules	Steroids and steroid derivatives	Hydroxysteroids	C05487	38.4	0.399	M+NH4	C21H32O4	-3.85013	55.4817	60.1004	54.1368	52.9679	51.1091	50.1573	7.73447e-07	46.4383	1.26215	18.956	0.932887	66.1416	77.411	66.1463	77.8512	11.294	88.1781	21.0165	96.1352	48.1186	32.144	16.9607	62.5119	57.2188
3.16_215.1383m/z	215.138	3.16403	pos	L-Metanephrine	HMDB0062493	Benzenoids	Phenols	Methoxyphenols	C05588	38.4	0	M+NH4	C10H15NO3	-3.44132	81.0416	75.2139	67.8958	78.6546	86.7179	71.9298	61.1603	101.285	92.5604	41.2104	373.25	61.285	39.9567	63.5207	51.4807	29.3654	54.8323	39.2829	49.6198	85.6864	72.3781	37.1918	111.166	43.2492
4.08_331.1171m/z	331.117	4.07835	neg	Homovanillin	HMDB0005175	Benzenoids	Phenols	Methoxyphenols	C05581	38.4	0	2M-H	C9H10O3	-4.85771	1.6604	2.12135	1.60997	1.67973	2.67649	1.44844	3.0046	2.55498	14.8635	1.91059	4.31092	7.73447e-07	1.09833	0.859064	0.413923	0.833151	0.900388	0.356887	2.00284	5.95877	0.61447	0.687023	0.728777	3.70507
5.16_275.1378m/z	275.138	5.15772	pos	Glycerophosphocholine	HMDB0000086	Lipids and lipid-like molecules	Glycerophospholipids	Glycerophosphocholines	C00670	38.4	0	M+NH4	C8H20NO6P	4.50426	3.46911	3.1373	2.86808	5.29171	4.18704	4.8913	4.60622	3.58081	6.26378	7.16293	3.60761	2.61654	6.42422	3.27361	5.50602	3.03191	3.48764	6.47407	3.47883	4.39143	3.55616	5.90861	3.66615	6.83808
5.24_323.0538m/z	323.054	5.23638	pos	p-Cresol glucuronide	HMDB0011686	Organic oxygen compounds	Organooxygen compounds	Carbohydrates and carbohydrate conjugates		38.4	0	M+K	C13H16O7	3.81883	2.11678	2.29161	2.82628	2.36187	2.13238	2.5886	6.179	1.46487	21.5792	1.42918	1.95388	7.73447e-07	2.15199	7.73447e-07	0.72146	7.73447e-07	7.73447e-07	7.73447e-07	1.17258	1.74654	2.97202	1.75632	2.55629	3.08148
5.62_290.0782n	579.15	5.61888	neg	Epicatechin	HMDB0001871	Phenylpropanoids and polyketides	Flavonoids	Flavans	C09727	38.4	1.92	M-H, 2M-H	C15H14O6	-3.00367	26.2939	30.3842	29.8403	31.0801	29.4368	31.1796	40.4678	39.2279	134.317	23.5874	26.1049	14.0671	57.8439	22.8332	8.21388	43.1606	22.146	11.9033	35.4017	76.523	32.8384	24.867	16.009	28.8435
5.95_227.0707m/z	227.071	5.9477	neg	2-Hydroxyfluorene	HMDB0013163	Benzenoids	Fluorenes	Unclassified	C14460	38.4	3.68	M+FA-H	C13H10O	-3.62218	1.772	1.29882	1.90003	1.76068	1.81425	1.59351	7.73447e-07	7.73447e-07	14.023	3.90149	7.73447e-07	2.90195	8.90139	7.73447e-07	7.73447e-07	0.936899	0.564327	4.13141	7.73447e-07	1.16885	7.73447e-07	7.73447e-07	0.791504	7.73447e-07
6.86_295.1453m/z	295.145	6.8646	pos	Phenylalanylphenylalanine	HMDB0013302	Organic acids and derivatives	Carboxylic acids and derivatives	Amino acids, peptides, and analogues		38.4	7.99	M+H-H2O	C18H20N2O3	3.82308	7.77675	8.23694	8.5173	8.50929	9.1621	8.98917	8.8137	13.745	8.74678	6.71617	9.21616	7.37208	4.61045	10.013	9.89738	11.2136	7.00143	12.2617	13.3851	7.33555	8.47172	5.36223	5.54192	4.6592
9.68_441.3330m/z	441.333	9.67522	pos	17a,20a-Dihydroxycholesterol	HMDB0006764	Lipids and lipid-like molecules	Steroids and steroid derivatives	Hydroxysteroids	C05487	38.4	2.93	M+Na	C27H46O3	-2.2592	24.4435	20.573	21.8886	22.1828	21.1123	21.4408	41.4213	18.7114	23.9621	9.53137	8.55335	38.217	21.2574	23.6507	15.0255	31.659	17.6848	13.1108	38.0418	31.2714	9.83873	18.2105	9.61942	20.7942
9.71_338.9904m/z	338.99	9.70693	neg	D-Glyceraldehyde 3-phosphate	HMDB0001112	Organic oxygen compounds	Organooxygen compounds	Carbohydrates and carbohydrate conjugates	C00118	38.4	0.0159	2M-H	C3H7O6P	4.77102	249.947	230.391	240.955	208.924	267.827	239.443	276.014	209.732	263.911	246.35	292.209	275.733	203.792	340.899	257.292	378.033	333.241	224.972	192.869	257.487	274.426	311.089	301.726	202.59
1.25_540.0527m/z	540.053	1.25005	neg	Phosphoribosyl-AMP	HMDB0012276	Nucleosides, nucleotides, and analogues	Purine nucleotides	Purine ribonucleotides	C02741	38.3	3.38	M-H2O-H	C15H23N5O14P2	-2.04822	27.7638	25.8394	25.5523	24.9009	29.1537	24.5196	2.26314	120.813	12.3829	81.5518	18.5899	7.73447e-07	13.8482	14.0438	4.46988	28.2459	11.727	39.3443	33.6146	60.489	37.4517	10.9012	9.12041	80.5805
10.18_273.0958m/z	273.096	10.1757	pos	Arbutin	HMDB0029943	Organic oxygen compounds	Organooxygen compounds	Carbohydrates and carbohydrate conjugates	C06186	38.3	0	M+H	C12H16O7	-4.06872	5.62217	7.53951	6.67133	5.36821	5.77666	5.61807	7.67785	6.07215	5.32154	5.06634	7.0398	7.58623	4.71292	6.76205	6.7674	7.55325	5.09201	5.9789	5.13582	6.99731	6.55836	5.60232	8.71444	6.19647
11.07_286.3095m/z	286.309	11.0671	pos	Stearaldehyde	HMDB0002384	Lipids and lipid-like molecules	Fatty Acyls	Fatty aldehydes	C01838	38.3	0.238	M+NH4	C18H36O	-3.5956	31.3721	36.4079	28.782	29.5204	39.418	30.6254	74.8387	20.6171	16.3459	21.3672	0.783584	138.309	155.245	16.9337	24.133	1.66151	12.2033	25.0763	10.1136	31.9963	18.6132	21.4138	1.66553	26.1325
12.70_369.1836m/z	369.184	12.6952	pos	Deoxycorticosterone	HMDB0000016	Lipids and lipid-like molecules	Steroids and steroid derivatives	Hydroxysteroids	C03205	38.3	0	M+K	C21H30O3	3.01806	10.2215	10.2688	9.29505	8.68728	8.61368	9.41515	10.0794	5.72109	5.99745	6.58777	11.1469	13.9789	9.85706	13.7377	9.13265	15.3311	9.62683	17.1267	7.99839	6.39049	11.2371	13.4955	10.0534	5.86908
13.29_337.1661m/z	337.166	13.288	pos	Norfloxacin	HMDB0015192	Organoheterocyclic compounds	Tetrahydroisoquinolines	Unclassified	C06687	38.3	0.0111	M+NH4	C16H18FN3O3	-3.00414	88.4983	73.9232	75.554	71.3056	68.3817	76.1311	82.8096	104.383	4.01752	57.4654	7.44049	79.1704	211.915	59.8435	36.3328	73.5468	51.9215	92.5662	66.3212	57.4022	39.4227	35.6619	23.6938	110.496
14.01_380.2080m/z	380.208	14.0107	pos	5-(3'-Hydroxyphenyl)-gamma-valerolactone-3'-O-glucuronide	HMDB0059991	Benzenoids	Phenol ethers	Unclassified		38.3	6.89	M+NH4	C20H26O6	3.33031	9.18519	9.33564	8.56277	4.66394	7.63695	4.67571	18.619	27.3829	4.66068	10.5907	6.65936	20.2813	54.9159	9.7855	4.36801	10.1144	6.0275	18.9523	16.5515	22.3509	12.2214	3.11733	2.43238	24.4718
2.07_117.1024m/z	117.102	2.07127	pos	5-Aminopentanamide	HMDB0012176	Organic acids and derivatives	Carboxylic acids and derivatives	Amino acids, peptides, and analogues	C00990	38.3	0	M+H	C5H12N2O	1.80582	50.7681	40.7255	28.4766	27.4202	19.7199	35.6206	72.03	28.6551	60.3632	28.5026	47.0244	47.8165	15.799	41.9998	55.0532	58.1579	50.1282	37.397	38.9158	30.7341	37.9666	49.9038	35.3047	27.1335
4.13_338.1819m/z	338.182	4.13312	pos	Kyotorphin	HMDB0005768	Organic acids and derivatives	Carboxylic acids and derivatives	Amino acids, peptides, and analogues	C02993	38.3	0.352	M+H	C15H23N5O4	-1.18475	29.5884	30.8113	27.4244	29.8303	31.0346	30.3122	12.4088	59.5891	33.9395	31.7491	58.9907	24.1515	55.6408	24.0167	31.6014	13.553	25.6936	28.2965	35.9054	21.1031	36.9006	27.6209	30.7279	25.2134
5.14_107.0501m/z	107.05	5.13793	neg	o-Cresol	HMDB0002055	Benzenoids	Phenols	Cresols	C01542	38.3	0	M-H	C7H8O	-1.50419	51.4148	46.7004	53.0035	52.6665	47.5334	44.9244	58.8845	12.9449	0.314574	2.1202	29.1756	13.9274	40.2615	7.73447e-07	4.22357	7.73447e-07	0.546553	8.63085	8.94396	7.75665	8.11275	75.0816	14.9613	0.334711
5.62_209.0449m/z	209.045	5.61888	neg	cis-p-Coumaric acid	HMDB0030677	Phenylpropanoids and polyketides	Cinnamic acids and derivatives	Hydroxycinnamic acids and derivatives	C06738	38.3	6.2	M+FA-H	C9H8O3	-4.00653	5.16398	5.87489	4.76035	3.33634	6.4308	5.67089	4.22456	2.81092	6.41215	9.13079	4.59528	6.24007	4.40348	7.29209	12.5468	2.32726	5.83408	8.97493	6.27148	4.33065	3.24082	9.4874	6.17433	5.58443
5.86_207.0795m/z	207.079	5.857	pos	Glycyl-Methionine	HMDB0028847	Organic acids and derivatives	Carboxylic acids and derivatives	Amino acids, peptides, and analogues		38.3	0	M+H	C7H14N2O3S	-1.49699	14.0451	13.6499	12.3382	14.0386	11.3544	15.2371	12.4972	10.405	5.2153	19.4516	13.5502	16.6544	11.0515	16.368	20.1799	12.8339	11.6146	16.5379	16.1073	9.46272	16.3766	11.8536	20.6555	16.2501
6.42_440.1691m/z	440.169	6.42078	pos	5,10-Methylene-THF	HMDB0001533	Organoheterocyclic compounds	Pteridines and derivatives	Pterins and derivatives	C00143	38.3	0.374	M+H-H2O	C20H23N7O6	3.05639	3.2185	1.40196	3.40573	3.44343	2.99499	2.3326	1.03801	7.73447e-07	7.73447e-07	1.39597	2.84655	13.409	1.06244	2.53458	5.91142	7.73447e-07	1.25188	13.6056	1.42538	3.12959	0.691981	5.3613	16.3646	3.41936
7.01_152.9964m/z	152.996	7.00762	neg	Glycerol 3-phosphate	HMDB0000126	Lipids and lipid-like molecules	Glycerophospholipids	Glycerophosphates	C00093	38.3	0	M-H2O-H	C3H9O6P	3.17606	11.9583	11.4211	10.8776	7.27477	10.6242	9.32666	12.3927	6.93867	12.4301	13.3815	5.97252	8.21745	7.71289	8.10023	12.1407	9.36076	8.4681	12.4268	8.31261	7.93798	6.38661	11.9227	16.1174	13.9267
7.60_307.2621m/z	307.262	7.60003	pos	11,14,17-Eicosatrienoic acid	HMDB0060039	Lipids and lipid-like molecules	Fatty Acyls	Fatty acids and conjugates	C16522	38.3	6.81	M+H	C20H34O2	-3.53503	4.13041	5.67886	4.19301	4.67287	5.13732	4.93691	6.84428	5.84261	10.3774	6.34706	4.91877	4.35343	5.32872	5.08108	8.70526	1.68164	4.41676	6.78167	7.72886	2.87272	5.49797	7.76358	4.36377	2.04616
0.19_161.9954m/z	161.995	0.186183	pos	Nicotinic acid	HMDB0001488	Organoheterocyclic compounds	Pyridines and derivatives	Pyridinecarboxylic acids and derivatives	C00253	38.2	0	M+K	C6H5NO2	1.78348	6.97779	5.87459	11.7111	9.21822	15.451	9.58679	10.1411	9.06643	9.85857	20.3211	10.0834	15.5966	21.6854	6.42962	9.02535	13.5098	11.9963	19.4473	6.69293	17.6056	15.5146	11.2431	14.12	12.324
0.71_365.0328m/z	365.033	0.709083	neg	L-Homocysteic acid	HMDB0002205	Organic acids and derivatives	Carboxylic acids and derivatives	Amino acids, peptides, and analogues	C16511	38.2	0	2M-H	C4H9NO5S	-0.512774	11.1282	8.86542	8.87967	13.0884	9.30063	12.2565	7.73447e-07	11.2702	1.59774	8.28632	6.24042	13.3284	38.219	9.35212	5.1534	8.64646	10.5973	14.2274	16.8351	9.08384	8.87511	13.7719	14.1746	12.5822
0.72_695.7891m/z	695.789	0.722583	neg	Liothyronine	HMDB0000265	Organic acids and derivatives	Carboxylic acids and derivatives	Amino acids, peptides, and analogues	C02465	38.2	0	M+FA-H	C15H12I3NO4	1.25721	23.4984	16.2715	16.1079	18.9387	23.1952	20.9844	26.6361	14.6001	28.2412	17.1899	20.382	29.0774	9.3694	39.9695	27.0982	66.0727	19.8353	14.1973	9.54086	29.5312	32.3395	18.7868	13.9138	27.2
0.83_239.0764m/z	239.076	0.826917	neg	4-Deoxyerythronic acid	HMDB0000498	Organic oxygen compounds	Organooxygen compounds	Carbohydrates and carbohydrate conjugates		38.2	0	2M-H	C4H8O4	-3.33068	3.40961	3.29617	3.8082	4.1459	2.21136	3.05991	7.73447e-07	9.17904	1.53851	1.4338	2.12152	7.73447e-07	7.10387	0.858984	2.68256	0.869899	1.17653	3.69972	10.0808	8.18218	1.90954	2.96747	1.01021	5.24496
0.84_177.0872m/z	177.087	0.836033	pos	Glycyl-Threonine	HMDB0028851	Organic acids and derivatives	Carboxylic acids and derivatives	Amino acids, peptides, and analogues		38.2	0	M+H	C6H12N2O4	1.50711	10.7746	12.4424	12.2662	9.58391	10.9383	10.5167	11.3287	10.4838	7.12033	8.6839	41.0176	12.0678	12.7217	12.3141	9.34325	10.9933	10.6561	9.86692	13.5443	10.4655	8.16087	10.9423	12.2052	5.62563
0.94_246.9406m/z	246.941	0.9424	neg	Glyceric acid 1,3-biphosphate	HMDB0001270	Organic acids and derivatives	Organic phosphoric acids and derivatives	Phosphate esters	C00236	38.2	0	M-H2O-H	C3H8O10P2	-3.10029	44.2257	51.8048	45.9084	56.7465	49.9498	41.8748	1.10514	23.8605	28.7798	22.4769	36.9977	67.3823	32.9316	60.5381	54.2741	49.5193	93.4326	60.4573	92.6815	54.1184	38.7715	92.4536	46.5127	31.9943
1.25_101.0240m/z	101.024	1.25005	neg	2,4-Dihydroxybutanoic acid	HMDB0000360	Organic acids and derivatives	Hydroxy acids and derivatives	Short-chain hydroxy acids and derivatives		38.2	0	M-H2O-H	C4H8O4	-3.35181	5.4832	1.54812	3.42451	4.4214	3.64711	3.12304	7.73447e-07	6.17207	7.73447e-07	7.73447e-07	7.73447e-07	4.24757	28.1122	7.73447e-07	7.73447e-07	2.02543	5.39669	3.23087	9.86028	1.66415	7.73447e-07	7.73447e-07	0.810162	16.6952
1.55_128.0349m/z	128.035	1.55168	neg	DL-Glutamate	HMDB0060475	Organic acids and derivatives	Carboxylic acids and derivatives	Amino acids, peptides, and analogues	C00302	38.2	0	M-H2O-H	C5H9NO4	-2.84272	372.534	366.888	369.798	334.386	358.005	336.23	6.26286	341.928	165.516	344.029	160.816	375.593	342.417	413.142	373.8	441.125	394.563	431.442	373.643	381.411	376.028	376.102	424.427	632.754
11.53_358.3666m/z	358.367	11.5267	pos	Behenic acid	HMDB0000944	Lipids and lipid-like molecules	Fatty Acyls	Fatty acids and conjugates	C08281	38.2	0.766	M+NH4	C22H44O2	-4.03394	586.419	585.235	565.986	567.402	566.513	595.722	757.595	526.857	590.542	557.006	666.621	728.745	986.597	766.354	623.22	950.137	621.874	653.3	497.562	623.329	696.941	624.502	566.096	539.102
11.70_480.3088m/z	480.309	11.6981	pos	2,3-Diaminosalicylic acid	HMDB0013159	Benzenoids	Benzene and substituted derivatives	Benzoic acids and derivatives		38.2	0	M+K	C25H47NO5	0.587769	4.89461	5.53275	5.8946	2.47801	6.59027	5.96668	5.68395	13.5933	5.28356	4.91908	0.798257	10.5133	32.4768	2.61752	2.52882	0.83216	3.20852	3.27355	6.92505	2.78296	7.61155	7.73447e-07	1.54741	3.33736
2.34_202.1065m/z	202.107	2.34042	pos	Vanylglycol	HMDB0001490	Benzenoids	Phenols	Methoxyphenols	C05594	38.2	0	M+NH4	C9H12O4	-4.78614	6.68976	8.77102	12.0407	5.91343	6.89661	11.9103	8.36942	4.56262	16.9822	12.4109	9.41105	14.984	9.53431	8.90945	5.70261	11.2163	15.042	17.5616	10.637	10.761	18.6812	8.72025	4.61837	28.3506
4.31_784.1495m/z	784.15	4.305	neg	FAD	HMDB0001248	Nucleosides, nucleotides, and analogues	Flavin nucleotides	Unclassified	C00016	38.2	12	M-H	C27H33N9O15P2	-0.416361	66.0796	67.8163	73.4341	73.8173	72.316	75.4082	10.3352	130.946	13.192	56.8391	26.0931	78.6422	168.241	64.8959	83.128	102.242	46.7653	167.518	98.4969	81.7158	96.4958	57.1138	73.5603	92.1191
4.38_270.0538m/z	270.054	4.38132	neg	Luteolinidin	HMDB0029249	Phenylpropanoids and polyketides	Flavonoids	Hydroxyflavonoids	C08652	38.2	0.326	M-H	C15H11O5+	1.66246	583.563	623.246	622.259	641.1	624.84	628.474	55.6508	797.275	263.306	548.297	880.177	868.681	642.388	781.291	653.117	1033.55	995.036	551.785	567.472	736.787	783.023	637.962	722.23	486.885
4.71_171.0657m/z	171.066	4.70845	neg	Diacetyl	HMDB0003407	Organic oxygen compounds	Organooxygen compounds	Carbonyl compounds	C00741	38.2	0	2M-H	C4H6O2	-3.5706	4.70018	2.65301	2.51175	1.5073	3.00574	2.38159	5.44631	2.83314	2.94654	4.19466	2.02764	1.40365	2.12856	2.75619	2.88526	7.73447e-07	2.28502	2.14469	3.43341	2.91159	2.61695	3.72472	2.37238	2.81383
4.83_307.1658m/z	307.166	4.8284	pos	Boldione	HMDB0003422	Lipids and lipid-like molecules	Steroids and steroid derivatives	Androstane steroids	C20144	38.2	8.7	M+Na	C19H24O2	-3.58124	20.8025	25.8806	23.1258	23.0362	24.4646	24.6558	22.3156	15.9012	27.1819	31.7792	27.0489	18.9265	19.1735	19.958	23.9825	10.1401	22.6622	25.699	25.3542	26.2077	18.2231	25.7567	34.0969	25.1125
4.96_199.0970m/z	199.097	4.9611	neg	2,4-Pentanedione	HMDB0031648	Organic oxygen compounds	Organooxygen compounds	Carbonyl compounds	C15499	38.2	0	2M-H	C5H8O2	-2.84178	2.29794	2.48112	2.72205	1.21847	3.33268	2.54299	2.60164	1.21413	5.01826	3.94726	1.04028	1.87311	2.00248	3.29179	4.67848	7.73447e-07	3.6316	3.27451	3.07818	3.0103	1.37433	0.90506	3.57587	4.44148
5.62_259.1183m/z	259.118	5.61888	neg	3-Methyl-2-oxovaleric acid	HMDB0000491	Organic acids and derivatives	Keto acids and derivatives	Short-chain keto acids and derivatives	C03465	38.2	0.229	2M-H	C6H10O3	-1.70459	5.06665	6.95156	5.48311	4.14906	5.14421	4.48209	4.04932	5.23975	25.2009	14.9013	5.27075	2.74383	11.9273	2.17842	2.76675	7.73447e-07	4.21845	2.99069	4.09045	7.28699	0.860262	7.80148	4.42788	12.8705
6.42_187.0637m/z	187.064	6.42078	pos	Nornicotine	HMDB0001126	Organoheterocyclic compounds	Pyridines and derivatives	Pyrrolidinylpyridines	C06524	38.2	0	M+K	C9H12N2	3.22233	105.656	96.1712	97.0694	97.5217	95.9582	98.9647	129.832	103.501	85.8022	96.6015	121.267	124.08	84.2483	117.126	91.6337	177.204	107.932	98.6985	89.8559	103.868	125.244	110.684	104.015	94.6856
7.43_152.9965m/z	152.996	7.42593	neg	Beta-Glycerophosphoric acid	HMDB0002520	Lipids and lipid-like molecules	Glycerophospholipids	Glycerophosphates	C02979	38.2	0	M-H2O-H	C3H9O6P	3.60811	38.021	48.3576	41.967	41.4315	42.6279	47.4679	43.6596	35.2749	51.6883	53.6236	57.1106	57.3609	38.9616	54.8824	36.0898	67.7083	42.5855	44.1502	37.502	44.1952	51.2988	49.5925	47.0535	47.5968
7.63_257.1891m/z	257.189	7.62938	pos	Nandrolone	HMDB0002725	Lipids and lipid-like molecules	Steroids and steroid derivatives	Estrane steroids	C07254	38.2	3.98	M+H-H2O	C18H26O2	-3.29289	7.18061	8.39795	6.28925	6.13855	6.78359	7.88981	7.04156	7.44774	27.929	20.1895	2.76447	2.03633	15.0986	7.15139	10.6978	7.73447e-07	6.25676	5.10367	8.30777	5.64799	7.73447e-07	14.0031	7.34556	14.2977
9.78_369.2038m/z	369.204	9.77788	pos	Corticosterone	HMDB0001547	Lipids and lipid-like molecules	Steroids and steroid derivatives	Hydroxysteroids	C02140	38.2	0	M+Na	C21H30O4	0.400918	6.13408	3.82606	3.58731	3.60677	3.32064	3.90149	2.9141	9.12041	2.93722	8.29854	3.53374	5.71817	4.65359	4.8821	2.93381	4.50697	7.43222	3.14472	1.18999	14.3675	7.9384	3.54419	4.23977	2.14355
0.89_251.1008m/z	251.101	0.8914	neg	5-Aminoimidazole-4-carboxamide	HMDB0003192	Organoheterocyclic compounds	Azoles	Imidazoles	C04051	38.1	0	2M-H	C4H6N4O	-1.13237	29.1323	24.2224	25.9601	30.8542	22.575	31.3031	7.73447e-07	46.9042	2.72674	23.5865	5.19157	51.808	34.4239	27.1422	30.3326	23.4607	31.8639	58.5514	30.9279	28.8629	49.329	22.1033	26.4597	50.3585
0.94_779.2084m/z	779.208	0.9424	neg	Dopaxanthin	HMDB0012221	Organic acids and derivatives	Carboxylic acids and derivatives	Amino acids, peptides, and analogues	C08543	38.1	0	2M-H	C18H18N2O8	3.95616	7.87628	7.47342	7.21721	6.01927	7.08871	6.96897	0.700261	8.16786	6.97025	6.4314	44.242	2.1315	11.5034	8.47087	4.43017	14.0653	4.73467	7.10649	7.73447e-07	7.73447e-07	0.869717	0.725962	7.73447e-07	4.08069
1.26_187.0727m/z	187.073	1.2632	neg	N-Acetylglutamine	HMDB0006029	Organic acids and derivatives	Carboxylic acids and derivatives	Amino acids, peptides, and analogues		38.1	0.988	M-H	C7H12N2O4	1.17076	5.39827	3.99367	4.09035	4.48655	3.90869	4.22154	3.01422	3.88283	1.02955	3.05526	7.33064	4.57923	7.73447e-07	5.80399	4.9214	8.59084	6.2347	4.50775	5.41531	5.24304	11.2514	4.5161	4.95259	4.18009
10.24_193.1597m/z	193.16	10.2409	neg	4-(2,6,6-Trimethyl-1-cyclohexen-1-yl)-2-butanone	HMDB0032913	Lipids and lipid-like molecules	Prenol lipids	Sesquiterpenoids	C03527	38.1	4.4	M-H	C13H22O	-0.490619	4.91023	6.24767	6.95258	5.11706	7.32098	6.22351	1.40681	7.73447e-07	1.29711	7.73447e-07	7.73447e-07	2.09039	0.72327	1.49108	0.733588	1.13387	7.73447e-07	7.73447e-07	7.73447e-07	7.73447e-07	1.12806	7.73447e-07	7.73447e-07	7.73447e-07
13.80_385.1770m/z	385.177	13.8001	pos	21-Deoxycortisol	HMDB0004030	Lipids and lipid-like molecules	Steroids and steroid derivatives	Pregnane steroids	C05497	38.1	0.529	M+K	C21H30O4	-1.55722	11.4739	9.34332	11.8275	11.396	12.5987	12.3147	12.4439	21.0356	8.6948	6.9304	6.92597	10.9452	19.875	20.4732	13.2375	17.546	11.0996	11.2019	10.4344	12.8674	13.8655	17.6667	9.61648	8.13341
2.20_271.0563m/z	271.056	2.19663	neg	3-Nitrotyrosine	HMDB0001904	Organic acids and derivatives	Carboxylic acids and derivatives	Amino acids, peptides, and analogues		38.1	6.21	M+FA-H	C9H10N2O5	-3.8954	6.81969	7.43087	8.32889	10.8195	6.50714	7.54048	7.73447e-07	7.73447e-07	20.3496	24.9245	5.36949	3.96959	1.13328	7.91163	14.6209	0.814654	8.37981	9.64462	6.06068	7.73447e-07	1.21652	14.5012	8.77794	14.5506
3.51_166.0719m/z	166.072	3.50733	pos	N2-Methylguanine	HMDB0006040	Organoheterocyclic compounds	Imidazopyrimidines	Purines and purine derivatives	C04153	38.1	19.4	M+H	C6H7N5O	-2.48929	122.766	150.253	127.96	125.604	114.007	128.84	1.17288	223.372	34.4938	57.962	52.0714	172.385	904.242	237.938	188.218	315.187	242.25	85.5707	193.458	159.054	100.086	73.6023	98.1943	128.131
4.27_142.0661m/z	142.066	4.26698	neg	Tryptophanol	HMDB0003447	Organoheterocyclic compounds	Indoles and derivatives	Indoles	C00955	38.1	0	M-H2O-H	C10H11NO	-0.982165	14.0045	12.4805	15.2309	19.4058	21.5868	22.693	7.73447e-07	31.5518	2.85562	0.391775	54.6277	18.3539	32.7462	24.0419	23.6116	3.5896	30.3013	1.07617	27.4246	22.6266	25.0016	15.0611	19.1817	0.727367
4.53_226.0151m/z	226.015	4.52993	pos	Cystathionine ketimine	HMDB0002015	Organic acids and derivatives	Carboxylic acids and derivatives	Amino acids, peptides, and analogues		38.1	0	M+Na	C7H9NO4S	3.34828	7.14658	7.38741	7.40901	8.13234	6.97485	7.25927	7.73447e-07	5.47096	7.73447e-07	2.75489	7.73447e-07	12.5934	20.7974	5.90037	2.19792	10.9412	10.5656	7.92467	10.6902	5.86925	1.21771	2.6487	7.72192	15.9416
4.72_278.0661m/z	278.066	4.72095	neg	N-[4'-hydroxy-(E)-cinnamoyl]-L-aspartic acid	HMDB0029234	Organic acids and derivatives	Carboxylic acids and derivatives	Amino acids, peptides, and analogues		38.1	9.13	M-H	C13H13NO6	-3.35904	0.823239	1.91002	2.14404	2.0297	1.61317	2.13035	5.36901	6.26484	5.14664	5.68754	7.73447e-07	7.73447e-07	4.11514	7.73447e-07	7.73447e-07	7.73447e-07	7.73447e-07	7.73447e-07	2.30488	11.5925	7.73447e-07	7.73447e-07	7.73447e-07	7.73447e-07
4.82_135.0446m/z	135.045	4.82195	neg	Furan	HMDB0013785	Organoheterocyclic compounds	Heteroaromatic compounds	Unclassified	C14275	38.1	0	2M-H	C4H4O	-4.15145	2.07594	2.8308	3.20933	2.98829	2.64691	2.11732	1.10565	7.73447e-07	7.73447e-07	7.73447e-07	7.73447e-07	8.54671	7.73447e-07	2.33884	6.7046	7.73447e-07	0.985882	5.39652	2.19635	7.73447e-07	0.807714	2.5099	5.30703	7.73447e-07
4.91_109.0292m/z	109.029	4.91062	neg	Hydroquinone	HMDB0002434	Benzenoids	Phenols	Benzenediols	C00530	38.1	0	M-H	C6H6O2	-2.46456	64.5655	80.94	87.3667	87.6606	95.988	68.9606	59.6458	25.4369	78.8049	95.097	127.214	37.6909	37.7969	102.189	78.6585	7.16673	96.812	119.887	60.7673	44.73	44.6017	200.214	104.646	81.8255
5.08_274.1065m/z	274.106	5.07888	pos	L-Thyronine	HMDB0000667	Organic acids and derivatives	Carboxylic acids and derivatives	Amino acids, peptides, and analogues		38.1	6.98	M+H	C15H15NO4	-3.35369	11.5399	11.8954	11.6085	10.425	12.5006	10.0254	14.151	18.2868	13.6025	15.6915	18.1404	12.6484	22.404	7.80804	7.1515	8.18536	9.25647	8.66643	21.3107	13.3248	9.00899	8.76252	2.94184	9.31671
5.13_455.0959m/z	455.096	5.1251	neg	L-2-Aminoethyl seryl phosphate	HMDB0031950	Organic acids and derivatives	Carboxylic acids and derivatives	Amino acids, peptides, and analogues	C03872	38.1	0	2M-H	C5H13N2O6P	1.98935	6.71259	5.98059	5.04608	5.48918	7.67724	6.0083	7.73447e-07	6.69029	10.1115	4.38823	2.48281	4.3092	5.62811	6.3542	5.54402	8.82504	4.32402	9.55964	4.26131	4.50819	7.5189	1.62475	5.47273	10.1365
6.00_327.0865m/z	327.087	5.99837	neg	Enol-phenylpyruvate	HMDB0012225	Benzenoids	Benzene and substituted derivatives	Phenylpyruvic acid derivatives	C02763	38.1	0	2M-H	C9H8O3	-2.7392	36.9175	38.7087	40.7382	40.7221	40.4996	43.1909	32.2615	6.1685	0.941452	35.9091	49.4762	88.4587	5.16855	49.5656	74.6903	16.0481	43.6422	83.0176	37.8529	0.0220431	31.744	51.924	113.322	1.26349
6.63_150.1047n	149.097	6.63048	neg	Cuminyl alcohol	HMDB0031817	Lipids and lipid-like molecules	Prenol lipids	Monoterpenoids	C06576	38.1	0	M-H, 2M-H	C10H14O	1.6905	90.9415	77.0395	59.6656	71.7954	61.4358	79.9303	61.783	56.107	42.0437	51.3057	73.4054	175.429	48.0051	107.346	126.021	78.3474	76.5105	91.6184	94.6568	55.2528	79.4163	78.3889	72.3301	97.2245
6.97_307.0729m/z	307.073	6.96963	neg	Diethylphosphate	HMDB0012209	Organic acids and derivatives	Organic phosphoric acids and derivatives	Phosphate esters	C06608	38.1	0	2M-H	C4H11O4P	3.81485	0.901324	2.24603	2.55067	2.54027	2.29631	1.47784	2.93979	7.73447e-07	7.73447e-07	1.32192	1.15364	3.73835	7.73447e-07	3.6664	8.56228	7.73447e-07	2.40245	4.16732	2.77836	7.73447e-07	1.43122	2.75731	4.52539	3.34534
8.59_241.1441m/z	241.144	8.586	neg	alpha-Terpineol acetate	HMDB0032051	Lipids and lipid-like molecules	Prenol lipids	Monoterpenoids	C12300	38.1	6.01	M+FA-H	C12H20O2	-2.24351	6.33948	6.93225	11.2564	11.948	13.8249	14.2688	2.0607	1.88079	44.0489	26.855	7.73447e-07	7.73447e-07	0.758388	5.70525	14.3758	1.71926	2.29055	17.2366	4.75888	0.678529	4.70433	7.4284	5.74299	34.8752
0.70_411.0114m/z	411.011	0.696867	pos	IDP	HMDB0003335	Nucleosides, nucleotides, and analogues	Purine nucleotides	Purine ribonucleotides	C00104	38	0	M+H-H2O	C10H14N4O11P2	3.04427	18.8404	16.6415	17.3204	17.655	19.4003	20.2353	7.73447e-07	21.6001	4.53128	11.2767	12.368	21.9027	55.7852	13.9264	10.0491	15.4256	13.7249	22.7992	25.5262	18.5698	18.3328	13.7603	22.572	22.4237
0.87_101.0239m/z	101.024	0.8659	neg	4-Deoxythreonic acid	HMDB0002453	Organic oxygen compounds	Organooxygen compounds	Carbohydrates and carbohydrate conjugates		38	0	M-H2O-H	C4H8O4	-4.16988	3.65417	2.6657	4.38371	3.51472	2.50177	4.20857	7.73447e-07	10.7763	6.11374	2.80168	4.9068	1.90842	10.3741	4.53279	4.14991	10.5979	4.03568	2.4176	0.307233	7.73447e-07	7.73447e-07	7.73447e-07	1.78534	4.9109
0.88_276.9989m/z	276.999	0.8812	pos	D-Erythro-imidazole-glycerol-phosphate	HMDB0012208	Organic acids and derivatives	Organic phosphoric acids and derivatives	Phosphate esters	C04666	38	0	M+K	C6H11N2O6P	1.27062	14.6369	14.9844	15.5273	15.1983	14.0022	13.414	11.8882	15.489	6.48978	14.4988	14.0989	16.1805	6.23701	17.1595	11.5533	26.0305	15.9477	16.1371	7.27786	11.6408	10.3301	11.9728	14.5378	12.0409
0.88_406.1318m/z	406.132	0.8812	pos	Beta-1,4-mannose-N-acetylglucosamine	HMDB0006535	Unclassified	Unclassified	Unclassified		38	0	M+Na	C14H25NO11	-0.572541	20.7593	25.291	17.5015	20.756	22.7042	21.0107	18.0942	21.9249	17.4705	26.7042	18.241	25.8856	13.3887	35.4947	34.2271	39.2033	37.0435	16.232	32.1418	26.9991	18.9311	20.4497	14.4734	16.5956
1.24_128.0714m/z	128.071	1.23722	neg	L-Pipecolic acid	HMDB0000716	Organic acids and derivatives	Carboxylic acids and derivatives	Amino acids, peptides, and analogues	C00408	38	0	M-H	C6H11NO2	-2.51548	30.0118	16.3523	7.94615	18.5308	22.4396	20.6559	7.73447e-07	89.0069	37.4887	0.159053	7.73447e-07	0.44338	58.392	1.52743	0.222979	0.602589	7.73447e-07	34.6296	58.8119	23.7042	13.8649	0.757283	7.73447e-07	7.33588
11.32_522.3534m/z	522.353	11.3193	pos	LysoPC(18:1(11Z))	HMDB0010385	Lipids and lipid-like molecules	Glycerophospholipids	Glycerophosphocholines	C04230	38	4.11	M+H	C26H52NO7P	-3.8234	10.0618	7.07807	5.74612	6.03156	5.35459	7.44072	6.26706	11.3893	4.28667	5.16234	3.81977	7.16483	44.5243	2.52703	3.65516	3.6867	2.98625	6.08366	6.09353	5.93368	6.22318	1.98192	1.34672	9.37488
11.93_365.2702m/z	365.27	11.9271	neg	5alpha-Pregnane-3alpha,20alpha-diol	HMDB0060409	Lipids and lipid-like molecules	Steroids and steroid derivatives	Pregnane steroids	C18042	38	8.2	M+FA-H	C21H36O2	1.53493	20.9474	13.6845	23.4721	27.8314	16.5295	26.336	59.7409	7.68975	0.754145	12.855	7.73447e-07	25.2994	5.33859	24.607	22.7562	62.6099	13.9623	65.5088	21.3002	19.6847	10.2563	29.3822	40.7611	29.6893
14.09_268.1385m/z	268.138	14.0894	pos	beta-Alanyl-L-arginine	HMDB0060441	Organic acids and derivatives	Peptidomimetics	Hybrid peptides	C05340	38	0	M+Na	C9H19N5O3	1.8431	33.6854	27.654	32.808	25.3943	32.8155	31.3629	33.694	36.3412	80.1328	51.2631	28.9898	40.904	57.549	33.9507	28.1143	28.4072	26.6437	82.251	65.4028	64.733	72.0743	25.5288	19.5376	61.4263
2.07_153.0303m/z	153.03	2.07048	neg	Hydantoin-5-propionic acid	HMDB0001212	Organoheterocyclic compounds	Azolidines	Imidazolidines	C05565	38	0	M-H2O-H	C6H8N2O4	-1.58379	2.66146	4.47439	4.15923	4.8498	4.41787	3.82907	7.73447e-07	1.57755	5.42865	2.867	4.39096	4.74443	5.36802	4.05735	3.165	4.59682	3.81043	6.34994	5.07438	3.90853	3.8173	3.15761	5.89745	3.6844
2.74_293.0543m/z	293.054	2.7366	neg	Pyridoxamine 5'-phosphate	HMDB0001555	Organoheterocyclic compounds	Pyridines and derivatives	Pyridoxamines	C00647	38	0	M+FA-H	C8H13N2O5P	-0.498144	19.2132	21.3209	23.999	33.3634	20.0619	14.8186	7.73447e-07	33.5424	2.47546	11.023	10.4078	27.1128	0.721843	26.7008	14.897	22.8049	2.85979	23.6989	27.8931	22.2933	28.832	7.54575	5.64429	41.1721
4.29_167.0577n	166.051	4.29232	neg	Isopyridoxal	HMDB0004290	Organoheterocyclic compounds	Pyridines and derivatives	Pyridine carboxaldehydes	C06051	38	0	M-H2O-H, M-H	C8H9NO3	-3.22492	11.72	22.1106	17.7779	21.6826	18.7998	30.2253	22.3467	21.7524	14.7132	17.3234	26.1626	32.1677	12.9183	15.259	19.9562	30.8616	6.67232	19.0124	33.3402	34.0004	5.21729	25.0013	44.2662	8.65037
4.48_251.0567m/z	251.057	4.4818	neg	benzene-1,2,4-triol	HMDB0124831	Benzenoids	Phenols	Benzenetriols and derivatives	C02814	38	0	2M-H	C6H6O3	2.49319	2.09224	2.13505	1.44102	1.81714	2.27634	1.49658	4.21305	0.620134	5.2821	0.996022	2.25849	7.73447e-07	0.969515	1.48546	2.69383	0.976088	1.81155	7.73447e-07	3.38127	4.11321	0.854674	7.73447e-07	1.60803	0.643226
4.58_191.0343m/z	191.034	4.58247	neg	2-Furancarboxaldehyde	HMDB0032914	Organic oxygen compounds	Organooxygen compounds	Carbonyl compounds	C14279	38	0	2M-H	C5H4O2	-3.48253	2.41635	2.60358	3.41171	2.75994	2.81154	5.1151	4.18958	1.94055	7.73447e-07	2.4627	1.18366	1.86369	1.21808	2.3618	7.12531	7.73447e-07	1.16744	2.35431	6.60726	3.97064	7.73447e-07	7.73447e-07	2.85084	1.37704
4.59_227.1743m/z	227.174	4.59308	pos	Leucyl-Leucine	HMDB0028933	Organic acids and derivatives	Carboxylic acids and derivatives	Amino acids, peptides, and analogues	C11332	38	1.94	M+H-H2O	C12H24N2O3	-4.63136	28.3934	28.6802	27.421	28.1842	28.0235	28.4369	39.68	26.7757	18.7757	24.0483	38.2254	33.4237	17.9772	31.9799	28.1539	57.2815	29.9456	27.5819	25.0145	28.2326	34.1839	30.6516	28.5526	24.3356
4.89_109.1010m/z	109.101	4.8914	pos	Sulcatone	HMDB0035915	Organic oxygen compounds	Organooxygen compounds	Carbonyl compounds	C07287	38	0	M+H-H2O	C8H14O	-1.283	39.4981	42.2229	46.8878	41.678	35.9755	35.2508	47.5515	40.0113	37.688	46.3261	37.3557	35.8325	40.1417	41.5177	42.5323	55.4077	38.5225	45.1025	38.93	34.6156	37.1239	47.3187	44.8699	42.6538
4.95_219.0280m/z	219.028	4.95407	pos	Paraxanthine	HMDB0001860	Organoheterocyclic compounds	Imidazopyrimidines	Purines and purine derivatives	C13747	38	0	M+K	C7H8N4O2	0.75369	2.40841	2.49954	2.70313	2.83911	2.89032	3.32724	3.86515	2.78235	0.72727	1.67806	4.0183	3.54011	7.73447e-07	4.91214	7.20786	3.92106	2.5477	7.73447e-07	5.49039	3.70076	1.26837	0.710687	0.805655	1.90873
9.59_109.1014m/z	109.101	9.58773	pos	(E)-2-octenal	HMDB0013809	Organic oxygen compounds	Organooxygen compounds	Carbonyl compounds		38	0	M+H-H2O	C8H14O	1.68338	58.4537	78.1045	81.5531	101.695	75.1859	61.5879	83.1889	85.7921	83.8228	79.8089	89.1623	63.8355	47.168	80.8926	78.6217	105.695	65.4286	70.4819	67.9825	55.3092	90.3522	73.9578	75.9479	60.6484
0.70_301.1403m/z	301.14	0.696867	pos	Diisobutyl phthalate	HMDB0013835	Benzenoids	Benzene and substituted derivatives	Benzoic acids and derivatives	C15205	37.9	0	M+Na	C16H22O4	-2.68192	641.875	640.603	605.758	602.435	651.508	630.918	843.763	624.5	697.929	631.173	742.719	681.633	510.78	762.712	683.088	928.794	700.335	598.783	557.291	683.617	782.116	662.063	605.718	624.793
0.85_118.0504m/z	118.05	0.852567	neg	L-Threonine	HMDB0000167	Organic acids and derivatives	Carboxylic acids and derivatives	Amino acids, peptides, and analogues	C00188	37.9	0	M-H	C4H9NO3	-4.49039	6.15959	4.53384	6.72329	5.56572	5.49528	5.41025	7.73447e-07	31.5278	7.73447e-07	7.73447e-07	6.74162	3.03909	39.7157	18.1263	3.92093	7.73447e-07	1.37182	3.66045	25.4458	15.9729	14.9943	0.610573	2.67207	6.60459
0.85_190.0716m/z	190.072	0.852567	neg	Allysine	HMDB0001263	Organic acids and derivatives	Carboxylic acids and derivatives	Amino acids, peptides, and analogues	C04076	37.9	0	M+FA-H	C6H11NO3	-3.45487	27.1942	19.4196	26.5452	23.7799	17.9858	24.0614	7.73447e-07	53.4085	6.60085	12.818	12.6785	28.5706	76.2798	22.3508	18.4477	21.8371	24.0039	16.8162	33.7824	32.7322	33.582	19.3096	16.429	24.8864
0.87_131.0345m/z	131.034	0.8659	neg	D-Ribulose	HMDB0000621	Organic oxygen compounds	Organooxygen compounds	Carbohydrates and carbohydrate conjugates	C00309	37.9	0	M-H2O-H	C5H10O5	-3.29247	9.35609	10.5731	11.3396	11.9624	10.8701	13.3916	1.27357	25.3896	10.3204	7.52528	9.03061	11.5924	15.3265	10.3148	15.9478	20.7169	14.2498	14.1714	13.9057	15.1559	12.3049	8.17382	10.9397	16.4816
0.87_198.0754m/z	198.075	0.8662	pos	L-Dopa	HMDB0000181	Organic acids and derivatives	Carboxylic acids and derivatives	Amino acids, peptides, and analogues	C00355	37.9	0	M+H	C9H11NO4	-3.60763	4.32278	4.11945	4.37661	2.43272	4.05203	3.03734	7.73447e-07	7.63938	1.9199	4.23865	5.61439	7.22457	9.16489	5.68419	5.31686	1.969	1.3328	4.6242	11.5912	7.55806	5.84941	6.13911	6.64984	8.40305
12.16_265.2511m/z	265.251	12.1644	pos	1-Hexadecanol	HMDB0003424	Lipids and lipid-like molecules	Fatty Acyls	Fatty alcohols	C00823	37.9	0	M+Na	C16H34O	3.7541	8.27438	6.98458	6.75597	6.9577	7.85191	4.38843	7.14913	5.34177	7.52681	8.08335	6.2592	9.80337	5.90308	10.801	8.38817	10.8448	5.66302	10.2381	6.49808	8.71239	8.48517	7.6215	9.95215	8.58744
13.25_433.3330m/z	433.333	13.2485	neg	5b-Cholestane-3a,7a,12a,23R,25-pentol	HMDB0000513	Lipids and lipid-like molecules	Fatty Acyls	Fatty acids and conjugates	C01571	37.9	11.3	M-H2O-H	C27H48O5	1.47709	22.197	23.7149	21.3936	21.3643	22.5428	24.0508	27.687	12.8899	8.61537	13.6728	27.4304	24.3808	15.2768	21.3421	14.8071	32.5696	14.687	19.4274	15.7699	15.1908	21.5053	27.4607	24.7377	13.8189
2.37_225.0843m/z	225.084	2.37075	pos	Prolyl-Serine	HMDB0029026	Organic acids and derivatives	Carboxylic acids and derivatives	Amino acids, peptides, and analogues		37.9	0	M+Na	C8H14N2O4	-1.3576	10.9772	9.5819	19.4786	11.5709	8.77204	8.54422	11.4671	8.77953	14.5426	21.7128	15.9296	16.9328	6.78818	13.6265	22.6391	26.6302	15.9346	15.0116	32.4932	21.8569	7.79454	15.841	10.1961	11.8242
4.32_158.0444m/z	158.044	4.31778	pos	N-Acetyl-L-aspartic acid	HMDB0000812	Organic acids and derivatives	Carboxylic acids and derivatives	Amino acids, peptides, and analogues	C01042	37.9	0	M+H-H2O	C6H9NO5	-2.20322	27.1987	20.4105	28.1151	30.2094	27.0351	25.0795	11.0119	26.9841	25.9735	26.808	25.9897	34.9535	19.243	28.1079	29.0236	40.435	24.7339	31.6122	27.5638	30.5517	33.3604	29.7012	28.137	24.124
4.37_319.0966m/z	319.097	4.36848	neg	Naphthalene-1,2-diol	HMDB0060497	Benzenoids	Naphthalenes	Naphthols and derivatives	C03012	37.9	0	2M-H	C10H8O2	-3.02305	111.066	134.71	129.943	141.394	132.805	139.42	0.926065	125.985	154.541	37.7525	132.699	218.588	519.321	139.601	139.065	94.9077	152.789	32.4281	143.779	126.081	59.8545	157.024	336.159	13.7703
4.60_309.1393m/z	309.139	4.59513	neg	4-Phenylpyridine	HMDB0033123	Organoheterocyclic compounds	Pyridines and derivatives	Phenylpyridines	C11310	37.9	0	2M-H	C11H9N	-1.27933	10.2013	7.36043	6.34163	4.91931	8.32552	8.71886	18.9311	6.01986	2.38715	5.59241	7.73447e-07	0.925356	3.86525	1.81607	3.58067	7.73447e-07	9.86565	5.61018	2.72465	8.43719	0.736111	5.58974	2.44749	0.829968
5.24_263.1387m/z	263.139	5.23638	pos	Phenylalanylproline	HMDB0011177	Organic acids and derivatives	Carboxylic acids and derivatives	Amino acids, peptides, and analogues		37.9	7.75	M+H	C14H18N2O3	-1.30187	11.2169	11.5021	10.4952	12.3908	9.78149	10.2154	10.5486	2.57479	20.6893	24.4228	11.004	1.31895	9.72171	6.04556	7.03477	10.5295	0.439977	9.86589	6.31353	4.90918	41.1216	8.13085	5.75555	10.9608
5.39_180.1012m/z	180.101	5.39303	pos	Metanephrine	HMDB0004063	Benzenoids	Phenols	Methoxyphenols	C05588	37.9	0	M+H-H2O	C10H15NO3	-3.56994	27.9971	27.3868	25.8086	27.2242	26.685	26.8017	33.8924	17.9077	8.35898	30.7278	11.4684	20.1789	17.7828	28.3857	28.0961	21.1758	32.9026	29.2611	16.737	15.0218	24.6603	39.4578	47.3518	34.0364
6.15_293.0788m/z	293.079	6.14968	neg	5-Hydroxyindoleacetylglycine	HMDB0004185	Organic acids and derivatives	Carboxylic acids and derivatives	Amino acids, peptides, and analogues	C05832	37.9	0.403	M+FA-H	C12H12N2O4	3.65658	21.0122	19.8515	24.9772	21.3103	24.0822	25.02	19.8945	25.8895	29.6064	26.1236	13.6936	32.2093	27.9816	17.1399	25.2083	5.10353	26.0355	40.8213	34.1449	15.4167	34.1239	35.2626	25.054	12.3218
0.84_337.0937m/z	337.094	0.839733	neg	Phosphodimethylethanolamine	HMDB0060244	Organic acids and derivatives	Organic phosphoric acids and derivatives	Phosphate esters	C13482	37.8	0.915	2M-H	C4H12NO4P	0.663233	57.9508	68.9743	69.5233	66.819	64.4202	77.9358	53.1136	44.9809	58.8364	65.9919	29.0233	115.239	32.2588	82.8232	105.394	95.0758	117.384	133.41	80.7217	50.9376	114.432	109.573	112.564	118.383
10.28_488.2993m/z	488.299	10.2792	pos	Glycocholic acid	HMDB0000138	Lipids and lipid-like molecules	Steroids and steroid derivatives	Bile acids, alcohols and derivatives	C01921	37.8	0	M+Na	C26H43NO6	2.14676	69.9802	70.0403	65.6373	72.4887	69.3741	71.6722	98.6737	77.0629	53.8405	75.4944	71.3127	76.6468	57.5679	66.8784	50.363	92.7066	75.3968	78.6217	65.5565	57.7941	96.3774	67.9864	94.7282	60.479
10.70_229.1807m/z	229.181	10.7007	neg	Lauric aldehyde	HMDB0033933	Organic oxygen compounds	Organooxygen compounds	Carbonyl compounds	C02278	37.8	2.46	M+FA-H	C12H24O	-0.944384	2.61451	3.59196	3.85862	3.04309	4.2336	5.16658	2.09944	2.84499	0.786743	1.74713	4.27059	4.02773	2.92234	7.13773	7.72817	4.79557	4.29885	8.52075	2.63733	1.59923	3.61565	4.2112	5.24605	1.42941
10.71_392.2926n	391.285	10.7134	neg	Chenodeoxycholic acid	HMDB0000518	Lipids and lipid-like molecules	Steroids and steroid derivatives	Bile acids, alcohols and derivatives	C02528	37.8	1.62	M-H, M+FA-H	C24H40O4	-0.184355	55.3453	51.9718	45.8098	44.1539	51.1742	43.1787	67.2593	49.8189	51.3334	51.347	59.7523	58.2997	40.0796	65.4859	41.726	68.5695	73.3516	52.4643	37.5529	41.3997	56.3414	59.8216	56.1552	39.3164
12.02_348.1713m/z	348.171	12.0247	pos	Methadone	HMDB0014477	Benzenoids	Benzene and substituted derivatives	Diphenylmethanes	C07163	37.8	0.0184	M+K	C21H27NO	-3.72351	4.16523	3.65981	3.52692	3.92323	3.89052	4.33488	4.35007	7.73447e-07	7.73447e-07	2.09995	7.73447e-07	8.11266	0.291991	5.66186	3.39508	18.5085	4.86624	8.89163	3.49103	2.6927	0.941708	6.62465	4.05139	4.14296
12.15_261.1839m/z	261.184	12.1494	pos	2-Polyprenyl-6-methoxyphenol	HMDB0060355	Lipids and lipid-like molecules	Prenol lipids	Monoterpenoids	C17552	37.8	11.2	M+H	C17H24O2	-3.9482	2.69242	1.48919	3.28549	1.88137	1.707	2.71349	3.60278	2.12048	1.66218	1.80811	1.97849	2.76576	1.33506	2.65757	2.27478	3.89868	1.99796	2.5924	2.41536	2.31414	3.27442	2.44156	1.89572	1.61353
2.12_179.0807m/z	179.081	2.11543	pos	4,6-Dihydroxyquinoline	HMDB0004077	Organoheterocyclic compounds	Quinolines and derivatives	Quinolones and derivatives	C05639	37.8	0	M+NH4	C9H7NO2	-4.78884	36.9937	33.9363	30.1746	36.9591	38.5188	32.6772	1.86217	40.6676	5.53688	14.9402	59.4021	10.2637	32.0772	32.5726	21.7552	49.7625	36.8087	11.8193	77.7177	179.606	14.4799	12.4621	17.9059	20.697
2.16_340.0195m/z	340.02	2.16043	pos	N-Acetyl-D-Glucosamine 6-Phosphate	HMDB0001062	Organic oxygen compounds	Organooxygen compounds	Carbohydrates and carbohydrate conjugates	C00357	37.8	0	M+K	C8H16NO9P	0.398594	3.08602	3.10884	4.72329	2.44429	2.72702	3.32823	1.6674	1.52077	5.77524	2.71048	4.35422	5.24297	4.22844	3.72687	3.33161	7.93338	4.30402	5.62104	5.83201	4.09377	4.51311	1.34767	4.59499	2.85741
4.29_161.0451m/z	161.045	4.29232	neg	alpha-Ketoisovaleric acid	HMDB0000019	Organic acids and derivatives	Keto acids and derivatives	Short-chain keto acids and derivatives	C00141	37.8	0	M+FA-H	C5H8O3	-4.16855	3.86002	4.03415	8.33687	6.73137	5.02666	5.83994	7.73447e-07	8.77311	1.38782	3.87307	14.4327	6.79355	6.84415	7.38078	5.59683	11.849	10.3453	3.75398	2.98667	4.85943	4.68532	5.74243	4.485	0.493993
4.32_488.9633m/z	488.963	4.31782	neg	Inosine triphosphate	HMDB0000189	Nucleosides, nucleotides, and analogues	Purine nucleotides	Purine ribonucleotides	C00081	37.8	0	M-H2O-H	C10H15N4O14P3	2.80424	43.896	45.4261	51.7175	27.9843	75.0055	34.3333	82.4994	83.2745	64.9521	38.5515	37.1857	45.3236	30.1882	51.7505	74.1926	68.4667	49.5222	49.0449	47.9042	40.6177	49.4888	61.5096	40.4758	60.9589
4.52_283.0926m/z	283.093	4.51947	neg	Felbamate	HMDB0015084	Benzenoids	Benzene and substituted derivatives	Unclassified	C07501	37.8	5.96	M+FA-H	C11H14N2O4	-4.1247	9.63596	10.3134	9.23857	10.0733	10.36	10.2963	10.9273	11.7398	18.2875	10.4088	6.7572	9.71103	10.9371	9.76288	12.0211	7.38018	15.425	16.8298	12.1773	7.41785	13.276	12.7339	8.49471	7.13951
4.71_253.0822m/z	253.082	4.70845	neg	2-Hydroxyfelbamate	HMDB0060670	Lipids and lipid-like molecules	Glycerolipids	Unclassified	C16582	37.8	0.0726	M-H	C11H14N2O5	-2.94871	17.355	15.5647	16.2387	18.5919	15.7074	17.6705	5.33075	3.67705	3.19243	27.6878	7.73447e-07	14.0767	13.8361	15.1514	26.9663	2.68371	19.9081	36.8714	18.7488	0.0225978	15.1768	30.4491	21.8011	25.0717
4.97_222.0767m/z	222.077	4.9736	neg	5-Hydroxytryptophol	HMDB0001855	Organoheterocyclic compounds	Indoles and derivatives	Hydroxyindoles		37.8	2.98	M+FA-H	C10H11NO2	-2.55233	9.16718	11.6314	9.70943	15.5173	17.7093	16.6954	6.42684	6.05271	21.2333	12.9764	5.50359	6.0771	11.8348	14.6429	13.3195	4.9599	12.7639	20.7261	14.1807	8.92921	9.41125	11.7705	10.9374	20.4
5.18_275.0588m/z	275.059	5.17608	neg	Thymol Sulfate	HMDB0062720	Organic acids and derivatives	Organic sulfuric acids and derivatives	Arylsulfates		37.8	8.25	M+FA-H	C10H14O4S	-2.86763	4.9284	4.21813	6.6196	5.16383	2.95423	3.62316	15.136	5.76295	0.596448	1.56367	7.73447e-07	7.73447e-07	6.34692	5.60804	0.786037	7.73447e-07	12.796	5.87354	7.73447e-07	7.73447e-07	7.73447e-07	2.29796	7.73447e-07	7.73447e-07
5.29_259.1179m/z	259.118	5.28958	neg	2-Ketohexanoic acid	HMDB0001864	Organic acids and derivatives	Keto acids and derivatives	Medium-chain keto acids and derivatives	C00902	37.8	0	2M-H	C6H10O3	-3.26799	3.66969	3.367	3.49772	3.01331	2.60041	3.64799	1.43285	2.27803	4.03647	7.56939	1.37926	0.657189	4.88023	1.17018	4.66199	7.73447e-07	4.50915	6.6996	6.62194	1.32695	1.9102	6.49841	3.26433	6.03125
5.38_195.1734m/z	195.173	5.37737	pos	Theaspirane	HMDB0036823	Organoheterocyclic compounds	Tetrahydrofurans	Unclassified		37.8	0.0996	M+H	C13H22O	-4.70246	6.47469	6.48443	5.94018	7.15517	7.13859	5.53571	9.70104	4.68554	13.8348	12.9636	8.49002	2.2995	6.51358	7.63131	7.19524	2.86638	4.04157	4.70457	6.71715	5.83898	3.89174	5.72779	5.27263	9.88897
5.47_171.1024m/z	171.102	5.46723	neg	2-Octenal	HMDB0030961	Organic oxygen compounds	Organooxygen compounds	Carbonyl compounds		37.8	0	M+FA-H	C8H14O	-1.86524	2.15624	2.27076	1.68958	1.75769	2.58712	3.00741	3.15762	3.60038	4.24157	5.3594	1.56948	0.445961	3.01104	7.73447e-07	0.554261	1.41588	4.26542	3.19945	2.30637	4.15474	7.73447e-07	0.00443506	1.90068	7.73447e-07
5.53_207.0658m/z	207.066	5.53007	neg	5-(3',4'-Dihydroxyphenyl)-gamma-valerolactone	HMDB0029185	Benzenoids	Phenols	Benzenediols		37.8	3.99	M-H	C11H12O4	-2.27853	4.68419	4.31657	5.51075	4.38223	5.3915	4.71411	7.73447e-07	7.73447e-07	7.73447e-07	7.68831	7.73447e-07	9.36161	7.73447e-07	7.75502	4.32218	2.3466	14.2747	17.3467	7.73447e-07	7.73447e-07	3.53956	16.1053	9.96698	11.6583
6.41_602.2217m/z	602.222	6.4058	pos	Taurolithocholic acid 3-sulfate	HMDB0002580	Lipids and lipid-like molecules	Steroids and steroid derivatives	Bile acids, alcohols and derivatives	C03642	37.8	0.0189	M+K	C26H45NO8S2	-0.24527	46.4701	44.4109	46.3742	49.5964	44.6688	45.6356	25.4378	32.1512	426.618	33.3152	16.1164	12.7413	63.4098	18.0593	11.8785	38.0823	12.49	8.11996	24.4446	138.076	17.1263	22.8432	9.0288	42.0737
7.00_374.0995m/z	374.099	7.00392	pos	S-(2-Hydroxyethyl)glutathione	HMDB0062525	Organic acids and derivatives	Carboxylic acids and derivatives	Amino acids, peptides, and analogues	C14875	37.8	0	M+Na	C12H21N3O7S	0.687576	2.28989	2.62873	3.36112	2.51264	2.07666	2.85732	0.987977	0.754429	0.0601651	1.23199	0.774884	1.45195	2.84241	7.03192	1.67423	11.1784	3.70039	0.579769	4.2093	0.620798	3.93524	0.314154	7.73447e-07	4.35133
7.36_299.0619m/z	299.062	7.35988	pos	Flutamide	HMDB0014642	Benzenoids	Benzene and substituted derivatives	Trifluoromethylbenzenes	C07653	37.8	0	M+Na	C11H11F3N2O3	1.64395	3.91479	7.05845	3.64731	4.16905	4.74647	3.49479	7.18051	4.45558	4.20445	3.76316	7.41013	4.34066	3.12856	5.58615	3.69867	10.3573	3.53594	3.35639	4.01185	5.69905	6.68202	3.1585	3.71619	3.61786
7.44_153.1285m/z	153.129	7.43858	neg	beta-Geraniol	HMDB0035155	Lipids and lipid-like molecules	Prenol lipids	Monoterpenoids	C01500	37.8	0	M-H	C10H18O	0.211664	23.2639	24.2356	17.6922	24.6239	29.7701	14.4218	0.546208	3.92637	35.7905	29.6096	2.15777	21.545	7.73447e-07	30.2134	33.0643	7.73447e-07	26.7624	44.8478	29.6321	2.95786	13.6365	39.8527	40.3366	28.9527
7.51_372.2735m/z	372.274	7.51205	pos	Prostaglandin F2a	HMDB0001139	Lipids and lipid-like molecules	Fatty Acyls	Eicosanoids	C00639	37.8	0.418	M+NH4	C20H34O5	-2.58959	12.5719	15.499	14.3728	13.9263	13.4492	17.8581	14.9579	10.6177	24.586	28.3876	7.35592	8.12978	14.1571	15.6177	18.7648	5.91316	14.9674	16.1185	15.2103	6.95897	2.01156	22.8799	18.2293	24.5064
9.72_280.2392n	281.247	9.71922	pos	Bovinic acid	HMDB0003797	Lipids and lipid-like molecules	Fatty Acyls	Lineolic acids and derivatives	C04056	37.8	0.747	M+H-H2O, M+H	C18H32O2	-3.68529	43.387	36.0738	34.3945	45.9109	44.2701	34.5895	31.3024	39.5424	112.797	54.502	22.3436	18.5073	30.8539	45.5311	86.0515	21.0179	35.0652	18.9956	61.3469	15.3033	27.4756	75.0309	56.537	113.281
0.81_131.0820m/z	131.082	0.814067	neg	D-Ornithine	HMDB0003374	Organic acids and derivatives	Carboxylic acids and derivatives	Amino acids, peptides, and analogues	C00515	37.7	0	M-H	C5H12N2O2	-4.1889	6.02221	5.056	2.72327	4.65434	4.28261	4.2057	41.3365	7.73447e-07	7.73447e-07	1.9316	0.68449	5.37206	7.66767	3.19671	1.97429	3.53212	3.8347	3.48255	2.84966	3.4778	0.756347	5.28349	5.81849	7.73447e-07
0.82_217.0311m/z	217.031	0.8212	pos	Pectic acid	HMDB0003363	Organic oxygen compounds	Organooxygen compounds	Carbohydrates and carbohydrate conjugates	C00470	37.7	0	M+Na	C6H10O7	-4.15602	40.9327	43.4288	43.398	41.652	42.2638	39.8001	7.73447e-07	74.8883	26.3125	45.1354	66.2019	23.8833	26.3763	59.4009	57.5977	96.0643	45.9983	27.712	69.1079	90.9386	24.2658	22.5091	24.0877	32.777
1.56_117.1027m/z	117.103	1.56265	pos	2-Piperidinone	HMDB0011749	Organoheterocyclic compounds	Piperidines	Piperidinones		37.7	0	M+NH4	C5H9NO	4.81386	45.8774	47.922	53.6253	55.629	49.8201	49.4933	82.7455	43.0351	42.1074	50.6059	30.1993	69.8625	22.9053	48.2318	42.429	138.284	47.7106	50.0063	45.505	48.1273	33.6764	45.0021	42.7684	52.3818
2.06_453.0333m/z	453.033	2.05782	neg	L-Glutamic acid 5-phosphate	HMDB0001228	Organic acids and derivatives	Carboxylic acids and derivatives	Amino acids, peptides, and analogues	C03287	37.7	0	2M-H	C5H10NO7P	3.52351	1.46511	1.88514	2.43228	2.05291	3.28062	3.15565	7.73447e-07	7.58956	7.73447e-07	0.925261	4.17084	3.31322	7.73447e-07	3.28853	7.73447e-07	2.45328	3.9563	2.55789	6.71885	3.71424	1.93267	1.45223	0.974264	7.73447e-07
4.23_461.2184m/z	461.218	4.22512	pos	4-Hydroxyandrostenedione glucuronide	HMDB0010315	Lipids and lipid-like molecules	Steroids and steroid derivatives	Cholestane steroids	C11455	37.7	0.0997	M+H-H2O	C25H34O9	3.00252	34.6953	42.3096	39.2607	45.6508	39.8566	40.0834	15.1903	66.0848	86.0647	30.9252	169.812	33.7829	84.9114	31.9706	35.5224	35.9612	31.8522	47.385	68.4872	41.7102	56.8304	41.8241	45.9539	46.2431
4.78_282.1804m/z	282.18	4.78092	pos	Phenylalanyl-Valine	HMDB0029008	Organic acids and derivatives	Carboxylic acids and derivatives	Amino acids, peptides, and analogues		37.7	7.56	M+NH4	C14H20N2O3	-3.16411	7.01107	7.96383	7.18271	7.27834	7.78265	7.72629	9.51124	16.0966	25.9574	16.5065	5.83497	5.31178	19.5855	8.21172	6.49398	7.07591	10.8868	8.85692	8.54751	9.47187	5.22172	9.7922	5.11038	10.9082
5.58_538.2676m/z	538.268	5.57952	pos	Enkephalin L	HMDB0001045	Organic acids and derivatives	Carboxylic acids and derivatives	Amino acids, peptides, and analogues		37.7	0	M+H-H2O	C28H37N5O7	2.89684	1.98865	1.07008	1.591	1.18433	0.884868	1.22982	7.73447e-07	7.73447e-07	1.82781	7.73447e-07	7.73447e-07	0.923519	1.36004	0.786664	1.37921	7.73447e-07	11.4571	7.73447e-07	2.86414	7.73447e-07	7.73447e-07	1.23055	1.24208	23.6597
5.73_363.1803m/z	363.18	5.73288	neg	Ubiquinone-2	HMDB0006709	Lipids and lipid-like molecules	Prenol lipids	Quinone and hydroquinone lipids	C00399	37.7	4.66	M+FA-H	C19H26O4	-3.15943	10.7836	12.5519	11.2185	12.516	11.7741	13.3868	19.1042	13.8277	22.0444	10.5346	12.4445	17.3599	11.7587	10.4531	18.0974	6.59548	10.5233	14.4228	20.8989	11.5438	14.2256	15.8163	9.8493	2.37944
9.44_380.2423m/z	380.242	9.44157	pos	Cortisol	HMDB0000063	Lipids and lipid-like molecules	Steroids and steroid derivatives	Hydroxysteroids	C00735	37.7	8.39	M+NH4	C21H30O5	-2.21728	5.62559	5.22467	5.6588	5.10009	5.73824	5.4198	3.0824	2.84254	2.87627	11.6058	0.97678	3.37552	5.47196	5.22739	7.62479	0.69926	5.71154	8.73494	5.50522	1.52364	2.41808	10.8298	5.51299	9.63667
0.82_368.1117n	391.101	0.8212	pos	3-O-Feruloylquinic acid	HMDB0030669	Organic oxygen compounds	Organooxygen compounds	Alcohols and polyols	C02572	37.6	0	M+Na, M+K	C17H20O9	2.61637	51.0646	55.9979	53.7426	57.0161	50.5801	55.62	38.3122	53.9046	74.7135	69.0184	107.212	65.1574	38.5675	83.1373	78.7629	76.5009	126.847	38.7322	16.9907	33.9628	23.37	35.6087	49.6464	22.3566
0.84_345.0777m/z	345.078	0.836033	pos	Thiamine monophosphate	HMDB0002666	Organoheterocyclic compounds	Diazines	Pyrimidines and pyrimidine derivatives	C01081	37.6	0	M+H	C12H17N4O4PS	-1.04058	11.4718	11.3257	11.7159	8.45934	9.50039	10.7512	9.49991	3.70622	44.7352	32.0114	7.73447e-07	9.91699	5.57265	1.08705	3.81073	10.8266	9.06301	22.4831	6.58389	1.12664	14.074	11.9938	19.365	8.77032
0.85_216.0859m/z	216.086	0.851033	pos	Vanillylmandelic acid	HMDB0000291	Benzenoids	Phenols	Methoxyphenols	C05584	37.6	0	M+NH4	C9H10O5	-3.67995	89.26	93.0148	87.7283	85.0796	90.857	92.6374	4.88702	202.326	27.2532	41.0654	81.4625	104.6	302.361	78.1551	71.3662	105.702	66.5297	60.0224	138.318	151.628	106.552	45.8987	56.882	93.9952
0.87_274.1404m/z	274.14	0.8659	neg	Glutamyllysine	HMDB0004207	Organic acids and derivatives	Carboxylic acids and derivatives	Amino acids, peptides, and analogues		37.6	0	M-H	C11H21N3O5	-1.49074	12.2721	15.4998	25.3395	15.7796	11.7373	19.1624	7.73447e-07	30.6366	9.73927	9.44208	1.04304	17.0229	22.7551	21.03	6.65183	12.3217	13.2443	14.2342	16.1831	25.3213	41.9605	2.57424	26.1137	12.4197
1.26_191.0554m/z	191.055	1.2632	neg	Sedoheptulose	HMDB0003219	Organic oxygen compounds	Organooxygen compounds	Carbohydrates and carbohydrate conjugates	C08355	37.6	0	M-H2O-H	C7H14O7	-3.59515	4.07198	4.12887	4.08489	4.18472	5.31528	5.36892	1.83222	3.18467	10.2325	3.64928	11.163	2.26965	3.88842	2.83644	4.7615	1.72686	2.17432	2.95229	7.60102	6.88851	2.7204	3.43372	3.87221	3.69454
1.26_206.0421n	205.035	1.2632	neg	Methylisocitric acid	HMDB0006471	Organic acids and derivatives	Carboxylic acids and derivatives	Tricarboxylic acids and derivatives	C04593	37.6	0	M-H2O-H, M-H	C7H10O7	-2.45222	4.74395	3.71307	3.73327	7.21563	6.16408	5.45456	3.71231	3.18757	11.9058	6.83618	1.6867	3.51384	9.97672	2.13636	3.24296	7.73447e-07	2.25092	4.06439	7.1687	16.3606	0.985549	3.62867	4.74113	10.8531
10.24_249.1860m/z	249.186	10.2409	neg	(+)-1(10),4-Cadinadiene	HMDB0035084	Lipids and lipid-like molecules	Prenol lipids	Sesquiterpenoids	C06394	37.6	3.02	M+FA-H	C15H24	-0.146039	4.46903	4.78121	6.10673	6.4282	6.70693	4.50082	1.15203	0.687055	0.907206	7.73447e-07	7.73447e-07	1.94839	1.42771	0.992353	1.65605	1.05014	1.00269	1.71701	1.04261	1.71152	0.882853	2.04918	0.949095	1.4671
10.47_425.3380m/z	425.338	10.47	pos	24-Hydroxycholesterol	HMDB0001419	Lipids and lipid-like molecules	Steroids and steroid derivatives	Bile acids, alcohols and derivatives	C13550	37.6	1.08	M+Na	C27H46O2	-2.41077	4.3522	2.23775	2.77596	2.92915	3.06889	5.31825	3.44809	10.1271	20.3436	6.14099	0.599317	0.0678906	4.38689	1.64808	1.4892	0.783298	2.86695	3.66324	5.78329	0.89989	0.894658	5.72485	0.417237	8.37657
10.74_393.2490m/z	393.249	10.7388	neg	4-ethylamino-6-isopropylamino-1,3,5-triazin-2-ol	HMDB0062766	Organoheterocyclic compounds	Triazines	1,3,5-triazines	C06552	37.6	0	2M-H	C8H15N5O	2.46335	12.8735	13.407	13.6389	13.0475	14.65	13.3084	17.2266	11.2188	13.7443	15.2352	16.0044	14.9979	14.1501	15.8833	13.0791	24.9372	17.3333	15.4263	12.8352	11.0673	13.1148	17.6789	14.6655	13.0318
11.01_323.2228m/z	323.223	11.0087	neg	Nicotine	HMDB0001934	Organoheterocyclic compounds	Pyridines and derivatives	Pyrrolidinylpyridines	C00745	37.6	0	2M-H	C10H14N2	-3.96592	14.4044	13.59	15.1965	12.9101	15.0344	15.5153	11.4103	4.86029	34.4289	4.39725	30.4553	7.37238	13.2655	39.5845	20.8125	64.1659	20.7213	13.3659	8.74121	9.12927	12.1728	26.588	16.9017	2.16223
2.25_288.2019m/z	288.202	2.2501	pos	Arginyl-Leucine	HMDB0028713	Organic acids and derivatives	Carboxylic acids and derivatives	Amino acids, peptides, and analogues		37.6	0	M+H	C12H25N5O3	-3.98462	2.37425	2.38459	1.32712	2.65748	2.82812	2.17556	7.73447e-07	1.73078	19.7325	7.73447e-07	22.3265	0.319458	7.73447e-07	7.73447e-07	7.73447e-07	7.73447e-07	7.73447e-07	2.79699	7.73447e-07	7.73447e-07	7.73447e-07	7.73447e-07	7.73447e-07	1.08686
4.38_128.0347m/z	128.035	4.38132	neg	D-Glutamic acid	HMDB0003339	Organic acids and derivatives	Carboxylic acids and derivatives	Amino acids, peptides, and analogues	C00217	37.6	0	M-H2O-H	C5H9NO4	-4.52536	12.5063	26.6584	24.8824	10.7926	16.7329	16.3854	7.73447e-07	6.69481	5.66571	19.5231	9.89947	11.2397	8.2892	18.0918	22.5444	25.9829	10.2161	8.98228	16.6255	27.4717	0.849315	9.75745	34.646	5.59426
4.47_137.0614m/z	137.061	4.46915	neg	3-Ethyl-1,2-benzenediol	HMDB0040177	Benzenoids	Phenols	Benzenediols	C06728	37.6	0	M-H	C8H10O2	4.4882	24.5869	33.5476	21.4839	16.6418	22.7675	20.7362	10.638	2.95159	118.777	13.485	2.06615	13.7781	8.88866	6.53513	7.73447e-07	6.32563	6.78499	14.2321	1.49855	24.7873	10.6503	2.12043	3.65686	0.445447
6.25_196.0611m/z	196.061	6.25102	neg	Acetaminophen	HMDB0001859	Benzenoids	Phenols	1-hydroxy-2-unsubstituted benzenoids	C06804	37.6	0	M+FA-H	C8H9NO2	-2.58051	6.98804	5.57764	5.99361	7.39346	6.82645	5.54715	13.7379	8.62633	25.4369	7.1943	4.81884	7.73447e-07	15.2685	5.1431	4.01316	6.83421	4.27053	2.04876	8.27094	14.7814	0.792974	7.15452	2.5111	4.01439
7.56_329.0658m/z	329.066	7.55892	neg	Aflatoxin G2	HMDB0030475	Phenylpropanoids and polyketides	Coumarins and derivatives	Furanocoumarins	C16754	37.6	9.52	M-H	C17H14O7	-2.77568	6.64521	9.4415	7.69401	6.96796	7.86078	8.67718	6.49707	6.35753	4.93977	12.4077	7.73447e-07	6.65222	11.4072	6.71284	6.15739	10.6619	6.15191	22.8687	5.96032	7.73447e-07	1.30522	9.52074	6.56221	13.6341
9.14_293.1080m/z	293.108	9.1356	pos	Canavaninosuccinate	HMDB0012197	Organic acids and derivatives	Carboxylic acids and derivatives	Amino acids, peptides, and analogues		37.6	0	M+H	C9H16N4O7	-4.08575	34.6362	34.8428	34.6395	35.6499	37.0805	34.6358	45.7684	35.0853	32.494	34.5889	44.2718	42.9893	28.687	40.834	34.3805	66.7626	40.6626	36.3725	32.6422	38.4665	53.9929	38.369	37.643	34.6778
9.75_207.1389m/z	207.139	9.74558	neg	1,3-Diisopropylbenzene	HMDB0013806	Benzenoids	Benzene and substituted derivatives	Cumenes		37.6	1.51	M+FA-H	C12H18	-0.867602	9.19496	16.7688	20.8423	18.1178	20.6919	15.38	25.8968	10.6869	18.3633	15.0749	24.5809	26.4261	26.1608	16.837	29.9639	40.6609	17.0988	28.0839	17.4362	27.6721	25.6071	15.2831	29.7477	8.9097
0.68_359.1630m/z	359.163	0.681217	pos	5'-Carboxy-alpha-chromanol	HMDB0012798	Organoheterocyclic compounds	Benzopyrans	1-benzopyrans		37.5	0.172	M+K	C19H28O4	3.39107	12.4827	9.3177	14.483	14.9131	12.2954	13.6061	7.73447e-07	17.8885	0.720719	4.02181	3.24564	10.5646	84.3052	11.2932	8.66271	14.9495	7.59854	9.5434	24.3474	9.03727	14.6494	3.72468	13.2018	15.6306
0.79_333.0581m/z	333.058	0.788417	neg	1-(sn-Glycero-3-phospho)-1D-myo-inositol	HMDB0011649	Lipids and lipid-like molecules	Glycerophospholipids	Glycerophosphoinositols	C01225	37.5	14.5	M-H	C9H19O11P	-3.27122	11.1769	8.38003	11.9978	9.25091	7.71881	12.4589	7.73447e-07	19.2882	4.30651	1.52689	4.76762	3.8346	39.6156	3.7857	4.54401	7.83961	3.09586	18.4928	20.7026	6.5544	7.73447e-07	7.73447e-07	0.180634	26.3054
0.94_207.0503m/z	207.05	0.9424	neg	2-Hydroxy-2-ethylsuccinic acid	HMDB0059758	Lipids and lipid-like molecules	Fatty Acyls	Fatty acids and conjugates	C02488	37.5	0	M+FA-H	C6H10O5	-4.40972	9.60169	12.4924	15.3216	8.13485	9.8494	15.2868	15.486	9.76362	22.2773	32.3195	9.09089	3.95558	6.15366	7.06625	18.9223	6.78904	11.7918	14.4389	13.6376	18.2707	11.9981	11.1439	8.93484	10.5378
1.25_242.0776m/z	242.078	1.25005	neg	Cytidine	HMDB0000089	Nucleosides, nucleotides, and analogues	Pyrimidine nucleosides	Unclassified	C00475	37.5	0.433	M-H	C9H13N3O5	-2.44671	16.9428	17.392	15.0365	16.071	17.217	17.0902	239.177	11.8375	8.38411	14.698	15.3487	22.4725	12.1972	16.3922	22.0552	21.5761	17.0505	34.4899	15.3356	19.7349	17.5036	16.6013	36.8173	9.03794
1.28_166.0505m/z	166.051	1.2762	neg	3-Methoxyanthranilate	HMDB0060374	Benzenoids	Benzene and substituted derivatives	Benzoic acids and derivatives	C05831	37.5	0	M-H	C8H9NO3	-2.75063	3.21735	3.27527	3.64634	2.66386	2.51263	2.85029	0.889353	5.31421	1.63005	2.27516	14.3455	2.43667	2.47103	1.64105	6.7253	4.2697	2.93306	0.873643	4.12725	5.58177	4.41516	1.81251	2.077	2.42547
2.41_363.1400m/z	363.14	2.41145	neg	9-Hydroxyfluorene	HMDB0059803	Benzenoids	Fluorenes	Unclassified	C06711	37.5	1.13	2M-H	C13H10O	2.51435	14.154	11.2493	19.4649	13.7823	11.238	12.6191	7.73447e-07	8.23014	13.3242	4.85658	14.5091	4.82569	7.73447e-07	7.73447e-07	13.3863	4.10523	24.8902	2.15572	8.65681	20.71	11.7806	1.91526	7.73447e-07	1.85306
4.00_737.1412m/z	737.141	4.00302	neg	Lansoprazole	HMDB0005008	Organoheterocyclic compounds	Benzimidazoles	Sulfinylbenzimidazoles	C01594	37.5	0	2M-H	C16H14F3N3O2S	-4.48453	52.2765	48.9271	64.4675	48.8834	67.205	70.1346	7.73447e-07	28.4617	17.6362	12.1195	90.3588	31.4354	248.896	1.47742	10.9336	5.82189	6.64127	68.2024	71.9393	7.73447e-07	38.3952	7.73447e-07	1.30867	380.148
4.09_237.1226m/z	237.123	4.08713	pos	Alanyl-Phenylalanine	HMDB0028694	Organic acids and derivatives	Carboxylic acids and derivatives	Amino acids, peptides, and analogues		37.5	6.15	M+H	C12H16N2O3	-3.43764	24.028	23.1598	21.8204	20.6323	22.7325	20.0307	14.7675	43.8331	81.1931	26.2399	12.7497	9.5968	26.0456	14.2388	18.2993	8.15952	27.0486	12.9172	20.0942	44.0214	14.4235	16.4939	22.6461	16.0389
5.06_164.0829n	209.081	5.0621	neg	(3-Methylphenyl)methyl acetate	HMDB0041473	Benzenoids	Benzene and substituted derivatives	Benzyloxycarbonyls	C07216	37.5	3.62	M+FA-H, 2M-H	C10H12O2	-4.8861	4.95045	6.93598	4.18189	5.64812	5.10447	6.9659	7.04718	6.00209	17.5678	10.817	6.94899	2.37209	5.43646	5.27349	5.85858	2.64499	4.1215	6.21543	6.97939	13.4741	8.20415	8.8311	4.07302	7.05978
5.10_187.0972m/z	187.097	5.09977	neg	2-ene-Valproic acid	HMDB0013902	Lipids and lipid-like molecules	Fatty Acyls	Fatty acids and conjugates	C16653	37.5	0	M+FA-H	C8H14O2	-2.98582	1.26536	0.72185	1.52235	0.897117	1.95895	0.831562	7.73447e-07	7.73447e-07	7.73447e-07	1.55545	7.73447e-07	7.73447e-07	7.73447e-07	1.72404	2.79988	7.73447e-07	0.878968	2.34217	7.73447e-07	7.73447e-07	7.73447e-07	2.24268	1.2848	2.24248
5.49_392.1658n	437.159	5.4924	neg	Sparfloxacin	HMDB0015339	Organoheterocyclic compounds	Quinolines and derivatives	Quinoline carboxylic acids	C07662	37.5	2.91	M-H, M+FA-H	C19H22F2N4O3	-0.482208	3.30993	3.00723	4.81493	7.65765	4.79154	5.24419	0.572232	0.272664	0.599915	5.05232	7.73447e-07	11.241	1.15538	7.64708	17.2199	7.73447e-07	7.05168	27.529	3.29579	0.354686	0.622854	4.11377	19.8547	8.50848
5.90_289.1788m/z	289.179	5.9015	pos	4-Hydroxyestradiol	HMDB0005896	Lipids and lipid-like molecules	Steroids and steroid derivatives	Estrane steroids	C14209	37.5	0	M+H	C18H24O3	-3.45931	21.1805	23.8235	22.4502	21.7338	23.7092	22.5076	20.0218	17.3748	32.7151	40.6417	18.2753	19.8608	20.7032	22.2232	30.8562	11.936	21.8067	27.4071	20.2336	16.8916	9.11049	28.299	22.7745	25.3596
7.01_238.9953m/z	238.995	7.00762	neg	6-Phosphonoglucono-D-lactone	HMDB0001127	Organic oxygen compounds	Organooxygen compounds	Carbohydrates and carbohydrate conjugates	C01236	37.5	0	M-H2O-H	C6H11O9P	-3.50826	6.81999	6.69458	6.42391	6.85918	6.63608	8.30563	5.01095	5.89511	6.00088	6.28637	5.70714	6.7741	5.96538	9.41576	8.8856	11.5821	8.69316	8.12148	9.48171	6.34109	7.85732	7.59064	9.16459	9.66098
9.34_199.1337m/z	199.134	9.33678	neg	(-)-Borneol	HMDB0034976	Lipids and lipid-like molecules	Prenol lipids	Monoterpenoids	C01411	37.5	0.0788	M+FA-H	C10H18O	-1.82428	5.51697	3.11256	4.66156	4.43169	4.32715	6.24552	7.73447e-07	13.7498	12.2695	20.1911	5.65696	3.49848	1.1591	2.70099	7.60544	7.73447e-07	7.24968	7.73447e-07	2.39231	18.9416	2.50574	1.33929	3.84508	3.94333
0.81_189.1340m/z	189.134	0.8062	pos	Homo-L-arginine	HMDB0000670	Organic acids and derivatives	Carboxylic acids and derivatives	Amino acids, peptides, and analogues	C01924	37.4	0	M+H	C7H16N4O2	-3.15072	13.6759	13.7186	11.0993	11.238	12.7989	11.6287	9.4213	20.2233	15.7777	13.6399	8.846	15.0899	23.7006	12.2622	8.23813	14.3559	18.9607	9.54866	9.5727	8.38651	10.8356	7.40265	10.297	8.30097
0.94_152.0699m/z	152.07	0.94035	pos	Norepinephrine	HMDB0000216	Benzenoids	Phenols	Benzenediols	C00547	37.4	0	M+H-H2O	C8H11NO3	-4.37751	14.0603	13.7122	14.9527	15.971	15.3784	14.6892	14.0738	9.11334	18.2452	19.0451	13.0223	10.6521	15.2963	14.5051	16.9765	8.85879	17.5397	16.6751	14.4054	8.55795	8.69135	21.6507	13.5922	14.5159
1.31_207.1734m/z	207.173	1.31467	pos	4-(1,1,3,3-Tetramethylbutyl)-phenol	HMDB0013825	Benzenoids	Benzene and substituted derivatives	Phenylpropanes	C14205	37.4	0	M+H	C14H22O	-4.74602	50.1388	39.5906	39.7647	42.028	48.3715	42.7382	51.7882	41.0869	38.4766	51.8132	45.1444	53.8815	23.9712	52.0606	49.0116	79.6026	46.8568	35.7363	29.5448	46.0101	51.0008	50.6248	43.384	31.5217
10.25_348.2886m/z	348.289	10.2495	pos	Docosapentaenoic acid (22n-6)	HMDB0001976	Lipids and lipid-like molecules	Fatty Acyls	Fatty acids and conjugates		37.4	0.0242	M+NH4	C22H34O2	-3.40791	5.38902	7.59851	6.9049	6.49309	6.30518	8.07778	7.73447e-07	0.902157	7.73447e-07	3.11948	7.73447e-07	17.4988	0.852863	21.0342	21.7113	19.6537	19.1247	10.8211	2.95213	4.28626	3.64343	8.14762	29.0841	6.13572
10.37_306.2428m/z	306.243	10.3673	pos	Androstanedione	HMDB0000899	Lipids and lipid-like molecules	Steroids and steroid derivatives	Androstane steroids	C00674	37.4	15.6	M+NH4	C19H28O2	0.209329	13.8962	13.9288	13.9452	19.0321	12.4912	15.7208	17.4068	10.1159	15.0521	9.88159	15.2018	14.3301	13.2392	21.0989	13.3795	45.2031	19.715	10.5728	8.28926	14.1017	11.7777	21.54	13.7864	8.84152
12.00_299.2023m/z	299.202	11.9961	neg	5-Isopropyl-2-methylphenol	HMDB0035770	Lipids and lipid-like molecules	Prenol lipids	Monoterpenoids	C09840	37.4	0	2M-H	C10H14O	2.22122	6.97872	8.04056	5.88194	10.1816	8.32819	6.57183	9.38578	4.95995	5.21227	6.76195	6.63142	9.14107	5.01065	6.38749	5.36252	11.2145	3.75992	6.83739	4.41024	7.03023	4.61411	9.41525	6.00726	6.34387
12.70_426.3227m/z	426.323	12.6952	pos	Cholic acid	HMDB0000619	Lipids and lipid-like molecules	Steroids and steroid derivatives	Bile acids, alcohols and derivatives	C00695	37.4	6.44	M+NH4	C24H40O5	3.07818	92.0096	114.27	93.198	100.845	85.142	88.6506	133.564	113.504	117.161	109.163	105.863	135.216	103.195	106.028	81.9439	132.293	99.16	103.802	106.398	109.379	133.517	101.022	94.0452	98.3907
3.70_302.1166m/z	302.117	3.69515	pos	9-Hydroxybenzo[a]pyrene-4,5-oxide	HMDB0062439	Benzenoids	Phenanthrenes and derivatives	Chrysenes	C14854	37.4	0	M+NH4	C20H12O2	-3.43207	23.2331	23.0625	25.1956	22.2133	17.9164	28.9449	51.1651	25.6529	26.9692	28.9218	37.4118	23.573	35.6506	29.8902	35.9571	32.6255	33.4592	28.8542	29.4148	31.5429	18.2048	23.9105	36.1991	12.1413
3.96_223.1071m/z	223.107	3.96363	pos	Cinnamoylglycine	HMDB0011621	Organic acids and derivatives	Carboxylic acids and derivatives	Amino acids, peptides, and analogues		37.4	3.06	M+NH4	C11H11NO3	-3.23332	3.80209	4.76774	4.96298	4.20119	4.17442	3.96491	5.3676	5.75904	7.4247	1.01733	10.0807	4.40588	9.62745	1.94015	3.35961	2.85547	1.29765	1.90499	5.31144	4.60497	1.03543	0.839689	4.95951	2.5791
4.01_180.0871m/z	180.087	4.01013	pos	3-Hydroxymethylglutaric acid	HMDB0000355	Lipids and lipid-like molecules	Fatty Acyls	Fatty acids and conjugates	C03761	37.4	0	M+NH4	C6H10O5	2.87671	28.5714	28.7749	27.9367	30.6857	30.2248	29.8341	1.14993	53.0974	19.0908	45.2304	1.35406	19.7507	41.0784	13.8764	14.77	16.4363	17.075	26.6014	38.8254	39.4385	14.0976	12.7188	7.43254	40.2612
4.30_891.0298m/z	891.03	4.30228	pos	Diguanosine tetraphosphate	HMDB0001340	Nucleosides, nucleotides, and analogues	(5'->5')-dinucleotides	Unclassified	C01261	37.4	0	M+Na	C20H28N10O21P4	2.84879	2.68414	2.66427	2.99733	2.66542	2.00007	2.0715	9.37223	1.52786	7.73447e-07	2.14795	2.05618	2.52391	7.73447e-07	0.92213	1.57873	7.84914	2.70832	2.80673	0.933427	7.73447e-07	5.49194	4.2826	4.02403	2.11869
4.39_305.0292m/z	305.029	4.39382	neg	Myo-inositol 1-phosphate	HMDB0000213	Organic oxygen compounds	Organooxygen compounds	Alcohols and polyols	C01177	37.4	1.07	M+FA-H	C6H13O9P	4.84585	1.10143	2.51503	2.98041	2.24441	3.24179	3.27777	4.65847	7.73447e-07	7.73447e-07	2.84824	7.73447e-07	2.30816	0.000679346	2.7631	8.66765	7.73447e-07	1.18378	3.07707	2.64092	7.73447e-07	1.16618	4.77287	8.28054	2.41164
4.61_180.0651m/z	180.065	4.60858	pos	DL-Dopa	HMDB0000609	Organic acids and derivatives	Carboxylic acids and derivatives	Amino acids, peptides, and analogues	C00355	37.4	0	M+H-H2O	C9H11NO4	-2.07409	1.8646	2.01696	1.47951	1.90287	2.08364	1.68517	3.98855	1.34659	3.67718	2.45765	2.09141	0.0696519	0.629626	1.42117	1.13852	1.88219	0.987249	7.73447e-07	1.46743	7.85083	7.73447e-07	2.40139	1.1416	1.61651
5.13_142.1221m/z	142.122	5.12622	pos	DL-2-Aminooctanoic acid	HMDB0000991	Organic acids and derivatives	Carboxylic acids and derivatives	Amino acids, peptides, and analogues		37.4	0	M+H-H2O	C8H17NO2	-3.30235	10.0375	12.0855	5.88705	7.2535	8.02729	10.6243	5.05956	8.52673	3.59148	6.25225	6.09025	5.78911	2.38373	6.49927	4.6541	5.80401	5.5198	6.80599	5.72294	4.51116	4.0301	7.91092	4.82149	7.61117
5.90_401.1743m/z	401.174	5.9015	pos	18-Hydroxycorticosterone	HMDB0000319	Lipids and lipid-like molecules	Steroids and steroid derivatives	Hydroxysteroids	C01124	37.4	0	M+K	C21H30O5	4.98553	22.216	21.2909	20.8994	20.956	23.4347	23.0394	2.09798	12.7402	20.8213	40.4909	22.9938	22.5793	16.8607	21.4188	32.4581	14.3249	16.4692	31.7722	30.4089	11.801	25.4502	10.8662	31.641	25.9754
7.52_171.1021m/z	171.102	7.52092	neg	1-Octen-3-one	HMDB0031309	Organic oxygen compounds	Organooxygen compounds	Carbonyl compounds		37.4	1.15	M+FA-H	C8H14O	-4.63053	10.9396	18.0853	10.5702	8.63263	6.7919	7.18032	15.589	6.62378	13.1626	16.9129	12.0485	10.2558	6.8612	12.2581	6.30426	4.89816	7.96793	6.89437	7.26928	10.9654	7.13586	12.397	2.56031	9.09742
9.86_237.1494m/z	237.149	9.85525	neg	beta-Ionone	HMDB0036565	Lipids and lipid-like molecules	Prenol lipids	Sesquiterpenoids	C12287	37.4	2.22	M+FA-H	C13H20O	-1.3009	4.74478	5.18923	6.68866	5.56602	5.15313	5.92816	10.3553	6.90821	3.56515	4.25791	7.82043	5.55175	4.1051	6.22984	4.63124	7.65109	4.33142	5.83612	4.96476	4.38272	4.81407	8.12479	6.56814	3.76951
0.93_390.0304m/z	390.03	0.929733	neg	Glucotropaeolin	HMDB0038419	Organic oxygen compounds	Organooxygen compounds	Carbohydrates and carbohydrate conjugates	C02153	37.3	16.6	M-H2O-H	C14H19NO9S2	-4.55108	5.43336	5.68529	4.19072	4.94037	4.61067	4.87303	3.93239	2.56896	7.73447e-07	0.996273	7.73447e-07	3.36315	7.73447e-07	3.44007	1.1152	1.91032	9.5558	28.0686	3.6348	1.29812	1.47724	17.2213	32.4645	4.18432
10.87_291.1602m/z	291.16	10.8702	neg	Dimethylbenzimidazole	HMDB0003701	Organoheterocyclic compounds	Benzimidazoles	Unclassified	C03114	37.3	0	2M-H	C9H10N2	-4.47039	13.7007	15.0102	18.5314	18.7733	18.8694	14.5007	16.3258	11.5544	17.3098	15.5578	21.7748	21.8855	10.098	21.3095	14.4054	23.2095	21.4891	23.455	12.0774	10.7763	22.0976	16.6102	20.5534	12.5819
12.05_425.3387m/z	425.339	12.0544	pos	22b-Hydroxycholesterol	HMDB0004035	Lipids and lipid-like molecules	Steroids and steroid derivatives	Bile acids, alcohols and derivatives	C05502	37.3	8.78	M+Na	C27H46O2	-0.640914	81.6453	77.758	74.5339	71.3048	71.8954	69.9045	137.484	102.179	73.6382	87.4255	65.3525	140.106	130.059	80.0053	64.6787	103.865	75.8463	84.1547	100.523	67.7775	84.9584	71.8704	45.7724	71.3115
2.74_295.0510m/z	295.051	2.7366	neg	Geranyl-PP	HMDB0001285	Lipids and lipid-like molecules	Prenol lipids	Isoprenoid phosphates	C05847	37.3	0	M-H2O-H	C10H20O7P2	1.26523	3.00665	3.77413	2.78046	4.51729	3.35916	3.28377	7.73447e-07	3.38684	7.73447e-07	2.54892	1.83834	2.87169	7.73447e-07	2.36724	2.08398	1.09857	6.08266	2.7427	4.82693	4.11952	4.2274	7.73447e-07	7.73447e-07	6.03332
4.47_223.1085m/z	223.108	4.46915	neg	Glycinexylidide	HMDB0060679	Benzenoids	Benzene and substituted derivatives	Xylenes	C16569	37.3	0	M+FA-H	C10H14N2O	-1.95488	0.975502	0.986981	1.02247	0.833791	1.13303	0.919743	0.00205156	3.06523	15.072	1.07626	7.73447e-07	7.73447e-07	2.23967	0.580335	7.73447e-07	7.73447e-07	2.71277	7.73447e-07	7.73447e-07	2.87708	7.73447e-07	7.73447e-07	0.804987	7.73447e-07
4.70_166.0854m/z	166.085	4.70258	pos	Normetanephrine	HMDB0000819	Benzenoids	Phenols	Methoxyphenols	C05589	37.3	0	M+H-H2O	C9H13NO3	-4.91514	13.8071	14.5669	15.0109	14.2061	15.1062	13.8231	14.0506	8.12709	14.6763	18.974	15.9118	12.6414	13.2891	14.7908	20.2023	11.4063	13.6334	15.2382	17.6983	11.5528	10.203	17.013	17.5433	14.4177
5.72_302.1103m/z	302.11	5.72022	neg	4a-Hydroxytetrahydrobiopterin	HMDB0002281	Organoheterocyclic compounds	Pteridines and derivatives	Pterins and derivatives	C15522	37.3	0	M+FA-H	C9H15N5O4	-1.17383	1.47713	1.5884	0.559082	0.886373	1.10364	0.772983	7.73447e-07	7.73447e-07	7.73447e-07	7.73447e-07	1.14542	0.621188	7.73447e-07	1.43271	2.19346	7.73447e-07	7.73447e-07	3.08314	0.813134	7.73447e-07	1.72228	7.73447e-07	2.94136	2.21067
5.77_121.0664m/z	121.066	5.77072	neg	4-Methylbenzyl alcohol	HMDB0041609	Benzenoids	Benzene and substituted derivatives	Benzyl alcohols	C06757	37.3	0	M-H	C8H10O	4.496	22.8324	19.9886	27.0522	10.7178	20.7898	28.7082	17.555	11.2225	24.3342	27.7375	19.2718	22.478	25.2483	29.8253	17.229	7.71132	17.7312	27.4304	17.7861	16.9109	4.96782	25.6669	31.1078	31.8637
5.87_368.0554n	413.054	5.87187	neg	3'-O-Methyl-(-)-epicatechin-7-O-sulphate	HMDB0029177	Phenylpropanoids and polyketides	Flavonoids	Flavans		37.3	5.02	M+FA-H, 2M-H, M-H	C16H16O8S	-3.22206	86.9311	97.338	100.327	106.993	94.9143	115.086	118.323	82.0822	66.9264	97.5594	110.476	130.956	80.6359	144.935	99.5078	143.077	118.564	106.709	80.3531	84.4117	137.553	133.224	117.289	91.9506
6.93_167.1411m/z	167.141	6.9296	pos	1-Nonanol	HMDB0031265	Lipids and lipid-like molecules	Fatty Acyls	Fatty alcohols	C14696	37.3	0	M+Na	C9H20O	3.28265	7.41755	6.79496	5.77084	6.22719	6.36483	5.39869	7.25932	3.50512	3.95991	6.34809	5.9644	6.27849	4.29209	4.9127	3.67521	8.139	7.42791	5.64964	4.80478	4.04955	5.61665	4.8389	4.86403	5.09796
0.80_196.9755m/z	196.976	0.801083	neg	3-Sulfinylpyruvic acid	HMDB0001405	Organic acids and derivatives	Keto acids and derivatives	Alpha-keto acids and derivatives	C05527	37.2	0	M+FA-H	C3H4O5S	-4.24376	3.76133	3.92532	4.25521	4.07689	3.35371	5.21379	7.73447e-07	0.577657	10.5919	12.3063	3.0579	2.88596	4.16073	1.61401	6.05964	7.73447e-07	1.65207	6.14834	3.96539	2.50922	1.12851	9.57417	3.79268	9.89973
0.94_176.0911m/z	176.091	0.94035	pos	Succinylacetone	HMDB0000635	Organic acids and derivatives	Keto acids and derivatives	Medium-chain keto acids and derivatives		37.2	1.37	M+NH4	C7H10O4	-3.8322	29.7884	28.8481	27.7529	27.9117	30.3636	28.7809	18.6043	34.2406	28.2807	28.8175	27.8378	25.406	27.106	23.3956	23.1432	22.6924	19.6567	36.0544	39.3882	58.2215	31.8164	24.2961	26.6813	22.9749
1.25_316.0026m/z	316.003	1.25417	pos	Azathioprine	HMDB0015128	Organosulfur compounds	Thioethers	Aryl thioethers	C06837	37.2	0	M+K	C9H7N7O2S	4.68586	7.35232	5.56225	6.72254	6.44488	6.48852	6.24257	0.0125095	8.05242	7.73447e-07	3.24674	3.89668	9.7395	1.98576	6.08144	2.31099	9.40231	6.80701	4.57935	7.41052	4.20441	7.78019	3.36501	3.85	5.54371
1.25_533.1706m/z	533.171	1.25005	neg	3-Fucosyllactose	HMDB0002094	Organic oxygen compounds	Organooxygen compounds	Carbohydrates and carbohydrate conjugates		37.2	0	M+FA-H	C18H32O15	-3.60351	5.05685	4.10585	3.6036	2.83538	2.84788	5.12147	7.73447e-07	26.9032	4.5711	2.75934	4.70632	7.73447e-07	1.36383	2.32238	2.8568	1.77051	1.75993	1.97784	2.95747	4.23431	1.37673	2.43985	7.73447e-07	2.94687
1.30_167.0209m/z	167.021	1.30153	neg	Methyl propyl disulfide	HMDB0031872	Organosulfur compounds	Organic disulfides	Dialkyldisulfides		37.2	0.0358	M+FA-H	C4H10S2	2.76994	86.8942	120.46	121.459	97.4031	108.058	109.548	66.1762	70.9744	21.9387	68.7713	17.4123	86.8215	89.4406	109.304	78.3345	258.566	104.306	176.001	189.84	175.221	73.6399	156.322	108.477	80.8802
14.60_434.3275m/z	434.327	14.6032	pos	Lithocholic acid glycine conjugate	HMDB0000698	Lipids and lipid-like molecules	Steroids and steroid derivatives	Bile acids, alcohols and derivatives	C15557	37.2	0	M+H	C26H43NO4	2.30974	125.949	137.158	134.118	145.952	149.68	113.522	154.564	129.862	112.778	133.972	150.723	136.272	110.11	150.172	123.447	237.19	123.317	136.467	122.056	145.167	223.923	170.766	163.302	111.329
4.01_279.1351m/z	279.135	4.01013	pos	N1-(alpha-D-ribosyl)-5,6-dimethyl-benzimidazole	HMDB0011112	Nucleosides, nucleotides, and analogues	Benzimidazole ribonucleosides and ribonucleotides	Unclassified	C05775	37.2	0	M+H	C14H18N2O4	4.13305	88.3647	84.0654	94.0319	89.0747	92.1314	91.0966	34.6729	100.646	178.894	59.6056	478.334	70.2544	182.449	62.1878	97.0555	44.8104	47.8109	49.7041	78.3161	124.194	118.916	41.1162	170.61	46.6991
4.47_451.1235m/z	451.123	4.46915	neg	(-)-epicatechin-3'-O-glucuronide	HMDB0029164	Phenylpropanoids and polyketides	Flavonoids	Flavonoid glycosides		37.2	4.92	M-H	C21H24O11	-2.45561	9.87112	9.14938	11.4699	10.9472	10.0798	11.0679	11.6986	4.53405	9.31248	8.45602	15.3549	16.6573	3.42174	15.1458	20.7409	14.4516	6.24486	7.47035	13.1992	27.6937	2.90081	1.58182	11.3738	8.88111
5.43_183.1020m/z	183.102	5.42908	neg	2-Pentylfuran	HMDB0013824	Organoheterocyclic compounds	Heteroaromatic compounds	Unclassified		37.2	0	M+FA-H	C9H14O	-4.62173	3.69596	4.90618	4.57021	2.44943	3.14839	3.94432	5.02872	2.19548	5.85989	3.43085	4.69868	2.77887	4.4995	3.50566	5.69576	1.33271	5.64922	3.15818	5.43488	3.05043	2.2917	4.83843	4.4051	2.58799
6.63_238.9950m/z	238.995	6.63048	neg	2-Keto-3-deoxy-6-phosphogluconic acid	HMDB0001376	Organic acids and derivatives	Keto acids and derivatives	Medium-chain keto acids and derivatives	C04442	37.2	0	M-H2O-H	C6H11O9P	-4.64653	13.6028	12.4777	14.5433	14.6865	15.8814	18.6506	14.6212	9.89686	14.9988	14.1796	11.577	11.3307	14.5866	15.2604	14.8588	17.6604	13.5231	20.7325	9.76643	15.1509	11.2844	19.8924	17.2889	14.2663
8.75_306.2426m/z	306.243	8.75482	pos	Dehydroepiandrosterone	HMDB0000077	Lipids and lipid-like molecules	Steroids and steroid derivatives	Androstane steroids	C01227	37.2	5.73	M+NH4	C19H28O2	-0.480578	3.21055	2.82939	4.07127	2.5462	2.50684	1.70802	7.73447e-07	7.73447e-07	7.73447e-07	1.75383	0.355405	0.705242	1.86196	5.58723	3.84146	11.8629	3.42339	3.50668	0.427109	1.04903	0.45385	2.73951	6.78332	7.73447e-07
9.49_367.2120m/z	367.212	9.48922	neg	11-Dehydro-thromboxane B2	HMDB0004242	Lipids and lipid-like molecules	Fatty Acyls	Eicosanoids	C05964	37.2	1.01	M-H	C20H32O6	-1.57116	28.6335	32.0226	29.9022	26.293	52.8557	41.1141	30.1574	26.4007	30.4919	33.2082	40.4783	35.7668	31.9114	49.4451	39.5901	34.7162	34.1863	35.4947	21.9853	25.0862	31.1114	38.4155	32.8091	39.4348
0.78_307.1601m/z	307.16	0.7767	pos	Citalopram	HMDB0005038	Benzenoids	Benzene and substituted derivatives	Phenylbutylamines	C07572	37.1	0	M+H-H2O	C20H21FN2O	-1.21534	81.5157	95.5904	69.9861	71.8859	86.0275	78.3351	7.63814	248.068	26.0828	30.6603	158.928	67.5964	245.772	63.3999	67.758	107.408	55.7969	41.9546	109.03	146.282	25.3057	31.1324	33.0945	91.2978
1.19_395.0935m/z	395.094	1.1945	pos	Dihydroferulic acid 4-O-glucuronide	HMDB0041723	Organic oxygen compounds	Organooxygen compounds	Carbohydrates and carbohydrate conjugates		37.1	0	M+Na	C16H20O10	-3.56958	12.4811	11.707	10.9541	10.1894	12.3834	12.5715	10.7875	4.02832	7.73447e-07	30.77	7.97365	9.18992	5.84351	14.7196	41.304	1.63942	2.31965	0.946188	12.5574	9.09576	64.2094	11.504	0.403439	0.568475
10.79_427.3550m/z	427.355	10.7856	pos	5-Heneicosyl-1,3-benzenediol	HMDB0031035	Benzenoids	Phenols	Benzenediols		37.1	1.86	M+Na	C27H48O2	0.801812	4.44526	3.84686	4.77655	4.83973	4.45624	4.42589	3.381	7.80012	8.51863	12.5717	0.995792	2.53517	6.08211	3.74671	4.31818	2.45868	4.77389	7.0546	4.39918	2.18231	4.93938	5.57716	1.62846	6.58478
11.09_358.2599m/z	358.26	11.0872	neg	Palmitoylglycine	HMDB0013034	Organic acids and derivatives	Carboxylic acids and derivatives	Amino acids, peptides, and analogues		37.1	4.57	M+FA-H	C18H35NO3	-0.0919827	2.25932	3.98911	1.52307	2.78211	2.70335	1.40573	7.73447e-07	1.03897	7.73447e-07	1.40287	7.73447e-07	2.11168	0.796322	9.00145	7.90531	10.8663	1.19735	1.34371	2.34772	7.73447e-07	4.15794	1.42747	7.73447e-07	7.73447e-07
2.31_238.0719m/z	238.072	2.31013	neg	3-Carbamoyl-2-phenylpropionaldehyde	HMDB0060366	Benzenoids	Benzene and substituted derivatives	Phenylacetaldehydes	C16587	37.1	0	M+FA-H	C10H11NO3	-1.23749	0.922438	1.61462	1.17264	0.803996	2.06529	2.0803	1.04024	0.472173	1.23854	16.1286	4.8933	1.16806	8.14337	7.73447e-07	0.663396	7.73447e-07	7.73447e-07	7.73447e-07	7.73447e-07	1.03564	7.73447e-07	7.73447e-07	7.73447e-07	7.73447e-07
3.21_294.0289m/z	294.029	3.20873	neg	Norepinephrine sulfate	HMDB0002062	Organic acids and derivatives	Organic sulfuric acids and derivatives	Arylsulfates		37.1	0	M+FA-H	C8H11NO6S	-0.0501348	26.9623	25.0608	23.9418	23.6062	21.9432	30.3063	1.31179	30.559	36.119	20.4912	55.0227	32.8691	10.5648	23.9953	22.7713	43.192	27.4134	23.9603	33.5231	22.1655	24.5734	17.3165	27.875	24.0175
4.38_432.0123m/z	432.012	4.37577	pos	6-Methylthioguanosine monophosphate	HMDB0060413	Nucleosides, nucleotides, and analogues	Purine nucleotides	Purine ribonucleotides	C16620	37.1	0	M+K	C11H16N5O7PS	-4.19778	7.56509	9.1588	6.62328	7.04344	8.56858	7.43377	7.73447e-07	11.6367	0.818651	4.00783	5.47276	14.3097	4.62146	11.7324	6.32584	16.0068	11.151	5.26258	10.7018	10.5722	16.6516	7.64062	11.3395	9.66155
4.61_699.2790m/z	699.279	4.60858	pos	Coproporphyrinogen III	HMDB0001261	Organoheterocyclic compounds	Tetrapyrroles and derivatives	Porphyrins	C03263	37.1	0	M+K	C36H44N4O8	-0.059644	28.7707	30.9666	27.9529	32.5188	32.2803	32.3269	13.5776	23.2229	28.9571	62.7833	24.4573	22.2553	51.138	36.1849	61.5086	4.18032	34.3619	37.829	38.2809	14.1716	8.39249	58.644	31.3551	31.6854
5.62_199.0762m/z	199.076	5.61888	neg	Biphenyl	HMDB0034437	Benzenoids	Benzene and substituted derivatives	Biphenyls and derivatives	C06588	37.1	0	M+FA-H	C12H10	-1.92073	2.34403	3.22498	2.43187	2.21499	3.45065	3.61035	2.02313	1.35572	7.73447e-07	1.34273	2.12198	4.95068	0.401967	5.36719	7.90202	1.06612	3.71121	4.28059	3.12317	7.73447e-07	0.876395	3.34457	6.5256	3.84772
5.83_349.2363m/z	349.236	5.826	pos	Tetrahydrocortisol	HMDB0000949	Lipids and lipid-like molecules	Steroids and steroid derivatives	Bile acids, alcohols and derivatives	C05465	37.1	0	M+H-H2O	C21H34O5	-2.78224	5.8906	6.131	5.92203	6.89564	6.30041	6.96305	5.26974	6.66889	9.95231	9.92269	2.53658	5.88562	9.71624	8.70483	9.2498	7.21893	8.16196	6.05411	6.8955	1.0943	4.54065	7.39604	4.56694	9.68719
8.39_255.1387m/z	255.139	8.38602	neg	2-Polyprenyl-6-methoxy-1,4-benzoquinone	HMDB0060354	Lipids and lipid-like molecules	Prenol lipids	Quinone and hydroquinone lipids	C17560	37.1	0.785	M-H2O-H	C17H22O3	-1.26359	12.0144	14.4521	10.4067	10.3872	10.9441	11.3916	10.6165	6.6417	7.73447e-07	14.3008	1.53359	20.7496	6.96624	10.9546	10.043	12.1423	12.8165	53.8281	15.2432	7.73447e-07	11.521	12.8795	19.9947	7.20979
8.83_135.1163m/z	135.116	8.83295	pos	p-Cymene	HMDB0005805	Lipids and lipid-like molecules	Prenol lipids	Monoterpenoids	C06575	37.1	0	M+H	C10H14	-3.63515	16.9787	19.9195	17.7861	7.38644	12.1659	26.9072	19.6474	24.9552	17.5434	7.71172	16.1809	35.8827	15.3504	7.0746	5.89302	38.6181	33.9767	14.3001	5.18321	15.3662	12.8953	22.989	10.8331	8.89767
0.79_182.0569m/z	182.057	0.791367	pos	N-Hydroxy-1-aminonaphthalene	HMDB0062503	Benzenoids	Naphthalenes	Unclassified	C14789	37	0	M+Na	C10H9NO	-4.78037	24.9086	24.2022	21.6581	25.6664	28.7383	26.3778	2.28982	73.3649	8.64439	15.7127	6.12627	34.772	67.4923	20.3091	15.437	29.2786	14.4647	15.3842	14.4993	22.1823	14.0996	7.98937	9.0418	30.7508
10.26_515.1341m/z	515.134	10.2644	pos	2-Methyl-1-hydroxypropyl-ThPP	HMDB0006866	Organoheterocyclic compounds	Diazines	Pyrimidines and pyrimidine derivatives	C15976	37	0	M+NH4	C16H27N4O8P2S+	-4.47384	7.66772	6.9022	5.51361	5.64212	5.52493	5.09879	10.262	8.80208	4.51226	7.27151	7.35276	6.40486	4.07266	3.14875	1.13445	5.79135	4.87473	5.5692	4.45065	2.13221	10.2988	3.28115	8.71081	2.36857
2.19_364.1698m/z	364.17	2.1901	pos	Farnesylcysteine	HMDB0011627	Lipids and lipid-like molecules	Prenol lipids	Sesquiterpenoids	C19691	37	4.1	M+K	C18H31NO2S	-2.7959	141.763	139.905	124.773	142.55	147.436	139.555	76.0577	171.261	128.431	136.836	164.688	86.6627	82.6911	108.945	85.9273	54.6782	136.081	110.279	133.171	116.654	184.611	94.5695	159.724	169.895
4.73_297.1258m/z	297.126	4.73392	pos	Phenylalanyl-Methionine	HMDB0029001	Organic acids and derivatives	Carboxylic acids and derivatives	Amino acids, peptides, and analogues		37	0.764	M+H	C14H20N2O3S	-3.10445	30.6766	35.2284	32.7722	34.3203	34.0564	33.6658	2.03199	1.28639	2.8553	5.46775	2.49291	1.96125	2.77743	1.68866	3.51059	1.26864	2.98749	3.14133	107.401	76.8887	137.897	114.225	115.902	96.2487
4.80_214.1541m/z	214.154	4.79675	pos	Gamma-Aminobutyryl-lysine	HMDB0001959	Organic acids and derivatives	Peptidomimetics	Hybrid peptides		37	6.65	M+H-H2O	C10H21N3O3	-3.80219	16.2332	15.1336	15.7491	15.8142	16.5468	15.7308	36.7719	22.949	23.9054	10.3923	7.55297	13.5916	15.6977	18.2306	27.2306	13.2315	16.4666	12.0478	22.6577	23.7784	18.8956	22.0516	19.4559	5.06099
4.95_648.3343m/z	648.334	4.95407	pos	Glycochenodeoxycholic acid 3-glucuronide	HMDB0002579	Lipids and lipid-like molecules	Steroids and steroid derivatives	Steroidal glycosides	C03033	37	0	M+Na	C32H51NO11	-1.80059	7.00398	8.75509	11.955	9.70159	9.42632	8.32723	0.125038	30.9226	53.4017	10.9042	82.9665	4.26572	65.8968	4.13886	2.19882	8.84937	5.85443	11.5866	5.46498	6.1111	12.9004	2.72812	3.92135	14.2046
5.02_328.1874m/z	328.187	5.01673	pos	Capsaicin	HMDB0002227	Benzenoids	Phenols	Methoxyphenols	C06866	37	0	M+Na	C18H27NO3	-3.03808	11.6595	13.9232	12.7404	11.0276	16.1729	12.3667	5.42901	8.09142	15.4405	31.8557	12.6982	10.3291	7.58336	11.585	13.7161	7.58516	10.5379	20.2831	13.06	7.00246	11.8119	14.6457	13.3861	15.4844
6.02_267.1201m/z	267.12	6.02248	pos	S-Acetyldihydrolipoamide-E	HMDB0006878	Lipids and lipid-like molecules	Fatty Acyls	Fatty amides	C16255	37	0	M+NH4	C10H19NO2S2	2.02205	7.43322	8.2468	10.9657	10.1546	8.53968	7.26646	8.42195	6.91256	10.0333	10.0335	10.168	5.25829	11.7969	7.43954	3.4098	6.66252	10.3868	2.36621	10.6929	9.43603	0.319128	12.256	0.360262	9.66347
6.14_186.0195m/z	186.019	6.14382	pos	Acetylcysteine	HMDB0001890	Organic acids and derivatives	Carboxylic acids and derivatives	Amino acids, peptides, and analogues	C06809	37	0	M+Na	C5H9NO3S	-0.489117	1.87586	1.25864	1.68465	1.57139	1.31141	1.22824	2.30282	2.31216	2.12987	1.30358	7.73447e-07	3.24197	1.99202	1.3326	1.15819	7.73447e-07	1.35333	2.58774	2.40072	1.14442	1.91045	2.58545	1.43704	0.422883
6.16_225.0990m/z	225.099	6.15915	pos	Isoniazid pyruvate	HMDB0060664	Organoheterocyclic compounds	Pyridines and derivatives	Pyridinecarboxylic acids and derivatives	C16624	37	0	M+NH4	C9H9N3O3	3.66388	10.619	11.9505	9.79078	10.9089	11.6455	10.7956	8.75645	10.987	35.6828	19.8078	9.27827	8.05269	7.2731	7.26778	3.54385	11.3756	9.06225	10.9453	7.09101	6.63221	13.4563	10.6971	6.40877	11.808
7.00_244.0247m/z	244.025	7.00392	pos	S-(3-oxo-3-carboxy-n-propyl)cysteine	HMDB0002135	Organic acids and derivatives	Carboxylic acids and derivatives	Amino acids, peptides, and analogues		37	0	M+Na	C7H11NO5S	-1.22514	6.37355	8.495	5.96412	5.14069	6.34466	5.91694	10.8819	6.30817	9.44841	6.14224	7.48403	3.56197	4.95896	7.64853	5.0212	6.68016	5.40195	4.74919	7.10565	9.9839	9.17931	5.32381	5.96421	7.06518
1.25_327.0945m/z	327.094	1.25005	neg	7-Hydroxy-6-methyl-8-ribityl lumazine	HMDB0004256	Organoheterocyclic compounds	Pteridines and derivatives	Unclassified	C05995	36.9	0	M-H	C12H16N4O7	-0.499418	3.47023	3.18058	2.23238	3.24725	3.41149	2.56684	7.73447e-07	2.99712	41.3378	4.74515	0.71951	7.73447e-07	1.09534	1.74559	1.03057	0.28864	7.73447e-07	3.306	2.07645	9.3657	2.70786	3.64789	1.49771	3.89033
10.51_569.2737m/z	569.274	10.514	pos	Irinotecan	HMDB0014900	Alkaloids and derivatives	Camptothecins	Unclassified	C16641	36.9	2.52	M+H-H2O	C33H38N4O6	-3.73131	11.0134	10.1271	12.529	11.6112	11.1465	10.2521	1.69529	22.4932	6.667	11.7557	2.68	16.0115	16.7824	15.5059	13.6921	17.9583	12.0545	24.7341	12.1632	8.73132	12.7362	7.87763	9.86396	16.2009
11.83_423.3248m/z	423.325	11.8316	pos	Calcidiol	HMDB0003550	Lipids and lipid-like molecules	Steroids and steroid derivatives	Vitamin D and derivatives	C01561	36.9	2.47	M+Na	C27H44O2	3.68805	27.1721	26.6993	20.4261	19.8352	19.5771	23.8534	33.579	25.4095	21.9768	36.814	9.91719	27.5875	27.9056	23.9619	24.2115	25.1472	24.7736	24.9785	26.1738	18.729	18.5388	25.927	23.4561	37.683
13.14_304.2598m/z	304.26	13.1366	pos	Oleamide	HMDB0002117	Lipids and lipid-like molecules	Fatty Acyls	Fatty amides	C19670	36.9	8.58	M+Na	C18H35NO	-4.67554	10.0009	8.01787	10.3369	9.33526	9.29353	9.96417	12.3945	1.22225	7.73447e-07	12.7943	7.73447e-07	27.6632	8.49095	22.2236	6.61389	7.62856	2.37629	14.6194	10.5802	3.40016	3.03688	14.1416	4.00695	8.92714
13.18_382.3298m/z	382.33	13.1816	pos	L-Palmitoylcarnitine	HMDB0000222	Lipids and lipid-like molecules	Fatty Acyls	Fatty acid esters	C02990	36.9	0	M+H-H2O	C23H45NO4	-4.47171	22.4439	26.3755	25.7634	25.8606	26.1711	24.3315	29.0034	20.8075	12.1069	19.2437	22.21	24.0744	18.1298	21.6132	20.9473	41.7883	24.4551	20.8805	19.211	21.5122	21.4341	24.5236	30.3624	24.0213
4.36_359.1987m/z	359.199	4.36093	pos	5,6-Epoxy-8,11,14-eicosatrienoic acid	HMDB0002190	Lipids and lipid-like molecules	Fatty Acyls	Fatty acids and conjugates	C14768	36.9	0	M+K	C20H32O3	1.08526	7.69553	11.6843	5.82766	7.36331	8.0261	8.27729	8.31854	6.30431	27.1328	5.79996	39.6269	4.58595	10.5889	4.57912	4.29676	0.118006	5.81596	12.1016	5.79193	4.23538	7.81917	7.14335	10.193	7.10746
4.72_318.0754m/z	318.075	4.71825	pos	Norsanguinarine	HMDB0030176	Organoheterocyclic compounds	Quinolines and derivatives	Benzoquinolines	C05191	36.9	0	M+H	C19H11NO4	-2.2738	12.7423	13.4904	12.7609	11.5057	10.2713	11.3235	19.2995	16.6211	15.773	12.9562	8.61125	13.9143	8.28638	11.888	9.32648	14.4616	13.6413	11.6715	7.58613	8.40938	10.0877	12.3224	8.34099	9.51339
4.91_242.1014m/z	242.101	4.90707	pos	Cis-zeatin	HMDB0012204	Unclassified	Unclassified	Unclassified		36.9	0.21	M+Na	C10H13N5O	0.796081	13.385	14.7622	14.1503	13.3017	15.2003	15.9904	17.3778	13.524	16.7995	17.4768	16.7752	15.1675	12.7982	11.8361	14.1726	9.81897	12.4631	14.9901	17.0099	9.9836	22.8638	12.4239	21.7338	20.8757
4.95_359.0790m/z	359.079	4.94843	neg	Aspirin	HMDB0001879	Benzenoids	Benzene and substituted derivatives	Benzoic acids and derivatives	C01405	36.9	0.262	2M-H	C9H8O4	4.93837	4.77053	3.81566	4.14206	3.32292	4.28598	4.98473	2.44377	7.73447e-07	11.2785	11.1366	3.64822	2.3336	5.56275	4.12535	7.50273	7.73447e-07	4.63087	6.37422	3.92352	1.74963	7.73447e-07	8.64327	4.61061	5.38857
5.86_220.0874n	221.095	5.857	pos	Methionyl-Alanine	HMDB0028966	Organic acids and derivatives	Carboxylic acids and derivatives	Amino acids, peptides, and analogues		36.9	0	M+H-H2O, M+H	C8H16N2O3S	-3.26353	30.363	28.7653	30.2034	31.5719	28.4146	28.553	36.9745	23.6227	16.9235	32.0333	27.784	37.5868	21.4595	32.4101	40.9437	35.4636	26.559	30.4507	27.7195	27.3195	32.7795	30.7436	34.4121	28.8652
0.72_999.7588n	980.741	0.722583	neg	Galabiosylceramide (d18:1/26:1(17Z))	HMDB0004838	Lipids and lipid-like molecules	Sphingolipids	Glycosphingolipids	C06126	36.8	0	M-H2O-H, M-H	C56H105NO13	0.2258	26.9812	28.3001	28.6005	34.0243	32.6077	32.2172	74.2611	16.0079	31.787	30.6988	32.9447	41.159	21.192	46.9796	38.593	64.9387	40.5487	34.4579	18.0489	30.1766	42.9056	37.7864	32.3697	28.5135
0.98_222.9825m/z	222.983	0.9814	neg	5-(methylthio)-2,3-Dioxopentyl phosphate	HMDB0059620	Organic acids and derivatives	Organic phosphoric acids and derivatives	Phosphate esters	C15650	36.8	1.39	M-H2O-H	C6H11O6PS	-4.28022	25.908	33.961	37.5548	42.3706	36.4723	29.9541	7.25727	43.5729	2.63119	22.386	11.7415	40.4708	25.1827	46.8084	55.8324	61.2651	33.5284	21.2909	27.7919	34.6582	54.1176	24.3196	21.5266	38.1629
1.91_510.0181m/z	510.018	1.91128	pos	2'-Deoxyinosine triphosphate	HMDB0003537	Nucleosides, nucleotides, and analogues	Purine nucleotides	Purine deoxyribonucleotides	C01345	36.8	0	M+NH4	C10H15N4O13P3	-1.2569	22.3215	17.1563	15.7133	15.677	21.812	14.1758	7.73447e-07	25.6813	7.73447e-07	5.11566	0.468091	20.4293	30.5222	23.9857	23.1333	13.9967	16.7535	18.796	32.2339	21.2303	16.7854	9.22562	24.0176	11.7635
5.99_357.0880m/z	357.088	5.99232	pos	Penicillin G	HMDB0015186	Organic acids and derivatives	Carboxylic acids and derivatives	Amino acids, peptides, and analogues	C05551	36.8	0	M+Na	C16H18N2O4S	0.290796	7.10935	6.74002	8.30863	8.28789	4.76989	5.72221	40.851	18.4695	3.93254	9.06771	4.59588	5.03552	5.08857	5.32528	5.74324	7.02956	5.50526	3.41038	5.24709	6.90368	4.26301	7.23112	4.09611	6.22898
6.14_277.0318m/z	277.032	6.14382	pos	6-Phosphogluconic acid	HMDB0001316	Organic oxygen compounds	Organooxygen compounds	Carbohydrates and carbohydrate conjugates	C00345	36.8	0	M+H	C6H13O10P	-0.397444	7.82171	9.31135	9.11049	9.48573	9.15294	9.26971	9.6055	9.48911	8.11728	8.2953	7.39156	14.091	11.3066	16.1697	13.1903	7.64402	11.5501	15.3114	10.9451	7.93877	13.6882	12.9008	9.62164	7.31388
7.22_386.2521m/z	386.252	7.21623	pos	Prostaglandin G2	HMDB0003235	Lipids and lipid-like molecules	Fatty Acyls	Eicosanoids	C05956	36.8	0	M+NH4	C20H32O6	-4.26721	10.3113	10.5386	12.7092	12.1162	11.5316	11.4297	9.91251	7.52575	14.9573	17.8183	8.64771	8.53032	10.9664	14.697	16.5553	5.16667	12.4118	15.6888	14.3919	4.96779	5.18974	19.2448	15.5467	14.0967
0.82_274.1269n	275.134	0.8212	pos	Glutaminylglutamine	HMDB0028795	Organic acids and derivatives	Carboxylic acids and derivatives	Amino acids, peptides, and analogues		36.7	0	M+H-H2O, M+H	C10H18N4O5	-3.05677	2.74536	2.61451	4.01207	3.55848	2.43036	2.88337	0.449134	7.73447e-07	2.2468	2.58663	68.8104	7.73447e-07	1.68539	0.890812	1.02727	7.73447e-07	7.73447e-07	0.527812	2.27519	5.55413	1.51754	3.80962	2.23358	7.73447e-07
1.25_247.0914m/z	247.091	1.25417	pos	5,6-Dihydrouridine	HMDB0000497	Organic oxygen compounds	Organooxygen compounds	Carbohydrates and carbohydrate conjugates		36.7	0	M+H	C9H14N2O6	-4.33337	11.437	6.92591	9.47385	9.7051	9.97245	10.422	2.25644	8.34104	2.25416	6.4296	4.4029	6.15534	4.61453	17.6586	16.8531	19.4914	13.9417	7.19546	8.89958	9.91071	6.57564	8.59026	8.3113	5.5442
10.10_287.2226m/z	287.223	10.1001	neg	Pentadecanoic acid	HMDB0000826	Lipids and lipid-like molecules	Fatty Acyls	Fatty acids and conjugates	C16537	36.7	0.114	M+FA-H	C15H30O2	-0.932017	2.73843	2.5165	2.60965	4.02297	2.72091	3.45786	4.54149	5.9886	7.79815	3.79037	2.7446	2.58235	5.51161	2.764	2.81119	3.18795	3.32662	2.72763	3.11776	6.0137	4.73365	7.45325	2.27718	3.14532
10.99_386.2883m/z	386.288	10.993	pos	Cortol	HMDB0003180	Lipids and lipid-like molecules	Steroids and steroid derivatives	Hydroxysteroids	C05482	36.7	0.116	M+NH4	C21H36O5	-4.8388	8.98788	12.7013	9.97386	8.67011	11.062	11.4671	7.17874	10.6335	7.50163	6.31927	10.7667	7.05483	6.71546	11.5277	9.20207	13.3564	11.7669	7.70477	7.03539	8.40606	10.7218	11.122	10.1484	5.56687
2.70_147.0644m/z	147.064	2.6954	pos	Rhamnose	HMDB0000849	Organic oxygen compounds	Organooxygen compounds	Carbohydrates and carbohydrate conjugates	C00507	36.7	0	M+H-H2O	C6H12O5	-4.75975	18.8059	18.4281	16.1124	17.2718	16.4078	17.4925	22.9253	15.4443	18.093	16.2613	23.9731	20.324	7.99002	23.3574	15.8131	23.2945	18.4134	17.5191	12.766	20.3027	22.359	17.6851	19.3674	18.0239
3.81_255.2327m/z	255.233	3.81468	neg	1-Pentadecene	HMDB0031082	Hydrocarbons	Unsaturated hydrocarbons	Unsaturated aliphatic hydrocarbons		36.7	0	M+FA-H	C15H30	-1.13643	12.5334	25.5364	11.593	18.67	16.0113	12.7259	42.5779	33.2487	11.0177	21.2799	5.51771	16.4906	12.673	4.33587	24.1802	5.1357	13.8728	14.1602	7.20489	5.67907	5.53723	43.0709	14.2792	17.2278
4.51_353.0327m/z	353.033	4.50697	neg	Dihydronaringenin-O-sulphate	HMDB0059996	Phenylpropanoids and polyketides	Linear 1,3-diarylpropanoids	Chalcones and dihydrochalcones		36.7	2.56	M-H	C15H14O8S	-2.85756	7.7878	6.64749	6.54866	6.68866	7.86965	6.67422	7.73447e-07	4.75229	4.63407	9.91207	6.58001	6.86294	2.81026	6.18116	8.37986	4.59822	7.65231	20.2158	3.0188	37.4665	5.98729	7.34594	9.58299	3.25821
4.58_220.1105m/z	220.111	4.57727	pos	N-Ethyl trans-2-cis-6-nonadienamide	HMDB0032273	Lipids and lipid-like molecules	Fatty Acyls	Fatty amides	C06551	36.7	0	M+K	C11H19NO	3.8165	2.40311	2.35839	1.99617	2.09272	1.97512	2.07717	1.62272	1.90837	1.07193	2.00408	0.697591	2.05326	1.54615	0.88421	1.78951	1.01313	1.27059	3.58424	2.09063	0.772659	2.21415	3.30987	2.44058	2.31731
5.22_256.0254m/z	256.025	5.22072	pos	Dopamine 3-O-sulfate	HMDB0006275	Organic acids and derivatives	Organic sulfuric acids and derivatives	Arylsulfates	C13690	36.7	0	M+Na	C8H11NO5S	1.6754	3.08836	3.15674	2.92501	3.088	2.05362	2.49182	12.3219	4.33666	1.83362	1.41008	8.79406	2.12016	4.27697	3.66717	1.645	8.04508	3.42951	1.22192	1.49835	6.04192	5.52567	1.21408	7.73447e-07	0.58847
5.78_683.1852m/z	683.185	5.78338	neg	Vanillic acid-4-O-glucuronide	HMDB0060024	Organic oxygen compounds	Organooxygen compounds	Carbohydrates and carbohydrate conjugates		36.7	0	2M-H	C15H18O9	3.37746	1.17315	1.87249	1.52509	2.31693	2.17039	1.69862	2.6452	7.73447e-07	7.73447e-07	1.40965	7.73447e-07	3.28173	1.05533	1.32773	1.51744	7.73447e-07	1.03742	4.22472	2.65835	7.73447e-07	2.10529	3.60448	5.21128	2.69843
0.75_228.1333m/z	228.133	0.745367	pos	Valyl-Glutamine	HMDB0029125	Organic acids and derivatives	Carboxylic acids and derivatives	Amino acids, peptides, and analogues		36.6	0	M+H-H2O	C10H19N3O4	-3.97213	7.57497	10.4293	9.06868	8.38752	6.63602	6.10994	7.73447e-07	47.3462	7.73447e-07	7.73447e-07	7.73447e-07	3.30242	35.1227	7.73447e-07	3.58399	13.6773	7.73447e-07	7.73447e-07	27.665	48.551	15.8745	7.73447e-07	8.11111	2.99501
1.22_358.0679m/z	358.068	1.22402	pos	S-Formylglutathione	HMDB0001550	Organic acids and derivatives	Carboxylic acids and derivatives	Amino acids, peptides, and analogues	C01031	36.6	0	M+Na	C11H17N3O7S	-0.138821	5.1135	5.36461	4.90963	5.47434	5.49156	6.95429	8.29046	9.10343	3.03155	4.49113	7.53845	8.10479	6.41938	7.97633	7.11129	11.4846	8.99038	7.6339	5.34477	7.33277	6.89691	6.36441	6.8065	4.91351
1.25_403.0289m/z	403.029	1.25417	pos	dTDP	HMDB0001274	Nucleosides, nucleotides, and analogues	Pyrimidine nucleotides	Pyrimidine deoxyribonucleotides	C00363	36.6	0	M+H	C10H16N2O11P2	-3.13646	6.84594	7.68717	4.46977	7.74529	8.27444	8.47759	0.252818	4.44346	12.1384	9.27305	12.7669	8.70067	7.73447e-07	8.57306	8.74285	9.5179	7.01214	7.52337	7.73447e-07	6.61825	12.9838	5.5015	5.57505	6.67278
11.98_328.3196m/z	328.32	11.9802	pos	11Z-Eicosenoic acid	HMDB0002231	Lipids and lipid-like molecules	Fatty Acyls	Fatty acids and conjugates	C16526	36.6	0.435	M+NH4	C20H38O2	-4.41402	15.8002	13.1427	15.2125	14.1731	14.4258	17.4773	28.0318	18.4236	12.9181	11.7389	18.1828	12.6186	7.89719	14.07	11.9756	22.292	16.0897	14.9589	12.3987	15.166	19.2279	19.7535	15.2254	13.5242
2.23_234.0246m/z	234.025	2.23493	pos	Phosphocreatine	HMDB0001511	Organic acids and derivatives	Carboxylic acids and derivatives	Amino acids, peptides, and analogues	C02305	36.6	0	M+Na	C4H10N3O5P	-2.17801	5.98297	6.0131	8.26232	6.90107	6.40554	6.36594	7.79682	8.07932	4.31649	8.20091	9.15299	14.8819	11.3216	11.5978	8.50028	14.5303	9.68867	9.51899	8.53539	9.48684	9.16879	6.85238	8.76508	8.95424
2.31_580.0944m/z	580.094	2.31013	neg	Lipoyl-AMP	HMDB0059635	Nucleosides, nucleotides, and analogues	Purine nucleotides	Purine ribonucleotides	C16238	36.6	0	M+FA-H	C18H26N5O8PS2	0.223119	2.9327	2.55262	1.81131	2.16183	2.48392	4.17274	0.623949	7.73447e-07	7.73447e-07	7.73447e-07	7.73447e-07	7.73447e-07	7.73447e-07	7.73447e-07	0.948384	7.73447e-07	7.73447e-07	3.15812	21.769	2.20317	10.7064	9.51941	1.99064	7.73447e-07
4.47_163.0639n	146.061	4.46727	pos	4-Oxo-1-(3-pyridyl)-1-butanone	HMDB0062406	Organic oxygen compounds	Organooxygen compounds	Carbonyl compounds	C19567	36.6	23.5	M+H-H2O, M+H	C9H9NO2	3.75635	33.3016	30.5388	35.2892	39.9151	35.516	31.8742	25.5335	38.5593	28.8948	28.094	27.2322	44.8643	50.6722	28.3476	32.4615	29.9012	32.3886	27.3566	28.7049	27.4052	87.8948	28.5277	35.4416	26.6319
4.83_259.1289m/z	259.129	4.83462	neg	Glutamylleucine	HMDB0028823	Organic acids and derivatives	Carboxylic acids and derivatives	Amino acids, peptides, and analogues		36.6	9.66	M-H	C11H20N2O5	-3.97585	30.5992	34.7169	30.9096	33.1091	31.3982	34.3752	10.7128	38.9039	33.7557	31.9237	31.4424	38.5694	104.778	27.4865	29.2627	19.0519	26.5308	19.5834	30.4706	29.7774	24.6071	24.7949	32.3228	24.01
7.50_378.2269m/z	378.227	7.49738	pos	Cortisone	HMDB0002802	Lipids and lipid-like molecules	Steroids and steroid derivatives	Hydroxysteroids	C00762	36.6	2.37	M+NH4	C21H28O5	-1.56503	10.6799	7.54611	8.38829	11.7602	8.87706	12.2901	7.60814	0.999161	14.7109	18.3183	2.89605	1.01647	5.02485	5.56589	7.58027	1.45817	7.22653	7.31793	6.76044	11.011	6.52026	15.4922	5.63806	20.3087
1.97_259.0036m/z	259.004	1.97082	neg	5-Methylthioribose 1-phosphate	HMDB0000963	Organic oxygen compounds	Organooxygen compounds	Carbohydrates and carbohydrate conjugates	C04188	36.5	0.0551	M-H	C6H13O7PS	-4.35894	12.3132	9.7679	12.894	11.5563	13.7113	9.49238	7.73447e-07	3.68482	7.73447e-07	3.23249	7.73447e-07	9.28003	17.6229	9.87655	6.26472	10.7853	9.25347	27.2986	13.7093	6.57956	19.1921	8.17039	6.66841	49.6736
4.16_288.1018m/z	288.102	4.1638	pos	Thiamine	HMDB0000235	Organoheterocyclic compounds	Diazines	Pyrimidines and pyrimidine derivatives	C00378	36.5	1.65	M+Na	C12H17N4OS+	1.01884	6.42628	5.58496	5.76356	6.01434	6.0387	5.96385	7.73447e-07	3.48032	4.93781	9.8079	7.44313	5.39942	5.74649	5.17544	7.12691	1.08786	7.43928	6.67459	9.52695	5.04328	7.69675	5.79017	6.93888	6.52101
8.05_372.2733m/z	372.273	8.0505	pos	Trioxilin A3	HMDB0001977	Lipids and lipid-like molecules	Fatty Acyls	Eicosanoids	C14809	36.5	0	M+NH4	C20H34O5	-3.18992	5.5987	8.01298	6.35706	6.8658	7.88698	6.45042	2.65888	4.27218	7.64148	7.62711	1.95923	2.92841	6.03988	6.2851	10.2545	3.03076	5.77836	9.04808	7.87443	2.58379	7.73447e-07	11.8572	8.00756	11.0321
1.37_147.0645m/z	147.064	1.37333	pos	L-Fuculose	HMDB0060267	Lipids and lipid-like molecules	Fatty Acyls	Fatty alcohols	C01721	36.4	0	M+H-H2O	C6H12O5	-4.231	17.7639	14.9609	11.4136	16.1483	17.296	15.7266	21.7287	18.0441	15.8437	20.3467	19.0002	15.7702	12.6844	20.601	18.2031	27.541	16.4682	14.1403	14.667	18.1704	18.9808	15.3592	15.9948	10.972
1.25_496.1549m/z	496.155	1.25417	pos	10-Formyltetrahydrofolate	HMDB0000972	Organoheterocyclic compounds	Dithiolanes	Lipoamides	C00234	36.3	41.3	M+Na	C20H23N7O7	-0.49006	10.3894	9.23617	19.5639	12.9645	18.9606	16.7282	1.95188	18.1231	15.731	18.1266	19.0613	13.844	34.6337	17.8956	10.7459	25.7814	20.7554	13.0798	14.2088	21.5598	8.75168	20.3221	15.906	15.0204
10.40_240.2316m/z	240.232	10.3967	pos	(-)-alpha-Bisabolol	HMDB0036197	Lipids and lipid-like molecules	Prenol lipids	Sesquiterpenoids	C09621	36.3	0	M+NH4	C15H26O	-2.82809	2.44254	3.19268	2.47807	1.64389	2.51914	3.32527	4.42576	2.35952	2.80143	2.2106	1.30564	5.17751	2.81884	2.016	1.55303	4.93134	2.46149	2.31252	1.03816	3.53406	3.56399	4.24086	3.70459	1.52665
11.64_347.1013m/z	347.101	11.6426	neg	Riboflavin reduced	HMDB0001557	Organoheterocyclic compounds	Pteridines and derivatives	Alloxazines and isoalloxazines	C01007	36.3	4.05	M-H	C15H16N4O6	4.50477	1.17927	2.16005	2.55347	4.04489	2.48305	2.76028	6.96835	7.73447e-07	7.73447e-07	7.73447e-07	2.09128	4.38264	1.06857	3.5287	2.76982	5.6456	1.40945	2.09913	0.824659	7.73447e-07	1.23339	2.32715	6.57662	7.73447e-07
4.20_187.0061m/z	187.006	4.204	neg	p-Cresol sulfate	HMDB0011635	Organic acids and derivatives	Organic sulfuric acids and derivatives	Arylsulfates		36.3	0	M-H	C7H8O4S	-4.96511	6.40382	6.53143	6.92397	6.05988	8.17563	6.71956	6.38213	5.68648	5.24807	8.39689	7.8758	14.1322	4.37054	12.0699	6.00604	5.57404	15.0224	12.7161	7.84317	3.69335	15.0415	11.3538	8.79377	4.81208
6.17_133.0511m/z	133.051	6.17448	pos	Dipropyl disulfide	HMDB0031472	Organosulfur compounds	Organic disulfides	Dialkyldisulfides	C08373	36.3	0	M+H-H2O	C6H14S2	4.70508	4.82169	5.4398	3.5644	4.78195	5.26348	3.48301	1.02317	4.33744	3.10479	4.23699	2.60125	5.84044	2.75534	4.55299	5.00186	2.64491	7.70405	13.6496	10.962	3.90688	4.98513	3.94724	1.03744	1.04622
0.93_335.0951m/z	335.095	0.92535	pos	Didemethylcitalopram	HMDB0060472	Benzenoids	Benzene and substituted derivatives	Phenylbutylamines	C16609	36.2	0	M+K	C18H17FN2O	-1.9234	26.8836	30.1271	27.1128	26.7718	27.2118	28.144	5.37383	48.8654	12.4728	32.4901	63.0257	19.4055	27.5228	35.5789	33.8068	65.8157	24.4181	33.6357	16.064	28.5302	19.3732	17.2262	16.1615	43.3973
1.25_603.1910m/z	603.191	1.25417	pos	Aerobactin	HMDB0004051	Organic acids and derivatives	Carboxylic acids and derivatives	Amino acids, peptides, and analogues	C05554	36.2	0	M+K	C22H36N4O13	-0.0770015	8.21901	10.9407	8.87427	10.7947	7.42092	10.178	7.73447e-07	10.5182	10.051	7.26612	0.342756	8.67056	60.0487	1.52476	3.93081	1.37598	2.89672	6.42218	8.90643	10.0465	4.10109	5.08045	1.77995	6.77495
1.95_147.0646m/z	147.065	1.95478	pos	2-Deoxyglucose	HMDB0062477	Lipids and lipid-like molecules	Fatty Acyls	Fatty alcohols		36.2	14.7	M+H-H2O	C6H12O5	-3.50542	29.267	23.8002	25.074	27.8727	22.6891	28.5	35.1687	28.8031	21.7129	22.7606	38.6369	29.1147	28.4355	36.9409	28.6676	52.644	33.6007	29.1777	30.5528	39.2861	40.7482	27.867	30.5889	26.7877
3.80_870.2064m/z	870.206	3.79732	pos	3-trans,5-cis-Octadienoyl-CoA	HMDB0002185	Nucleosides, nucleotides, and analogues	Purine nucleotides	Purine deoxyribonucleotides		36.2	0	M+H-H2O	C30H48N7O16P3S	0.67151	4.83007	4.21573	4.58557	4.65212	4.88433	6.19109	7.73447e-07	14.3777	14.6718	1.55361	28.7607	2.4914	16.9319	2.27619	8.11741	3.05718	0.439371	7.73447e-07	15.3442	3.14799	7.49194	7.73447e-07	7.73447e-07	5.66921
3.83_321.0953m/z	321.095	3.82715	pos	2-Phenylethanol glucuronide	HMDB0010350	Organic oxygen compounds	Organooxygen compounds	Carbohydrates and carbohydrate conjugates	C03033	36.2	0	M+Na	C14H18O7	2.84254	1.24301	1.81743	1.44733	1.22661	2.27882	1.92633	7.73447e-07	3.11157	7.73447e-07	1.70001	7.73447e-07	2.64575	7.83746	1.29184	7.73447e-07	1.95334	2.48943	0.542204	3.19902	1.26491	1.17052	7.73447e-07	7.73447e-07	4.28001
5.19_387.2151m/z	387.215	5.18922	pos	3a,11b,21-Trihydroxy-20-oxo-5b-pregnan-18-al	HMDB0006753	Lipids and lipid-like molecules	Steroids and steroid derivatives	Hydroxysteroids	C05474	36.2	1.72	M+Na	C21H32O5	2.52306	26.9255	29.5025	25.326	27.4042	18.7293	18.7624	8.93383	12.2571	43.8003	43.1651	35.3887	15.3779	12.5828	10.1253	37.9026	9.49158	17.5375	46.9426	20.2326	13.0169	7.85941	44.3197	19.7381	42.2704
8.08_203.1787m/z	203.179	8.08	pos	(-)-alpha-Curcumene	HMDB0061838	Lipids and lipid-like molecules	Prenol lipids	Sesquiterpenoids	C09649	36.2	0	M+H	C15H22	-3.42196	6.9081	13.6045	5.53522	8.85276	6.63582	11.2091	7.13756	6.19025	6.00736	7.04551	4.96492	5.02842	5.34117	5.98637	8.41976	7.13929	5.55541	6.76775	8.92748	8.91152	5.75073	21.9428	6.71618	6.91043
0.87_323.1444m/z	323.144	0.8659	neg	Galactosylhydroxylysine	HMDB0000600	Organic acids and derivatives	Carboxylic acids and derivatives	Amino acids, peptides, and analogues	C05547	36.1	0	M-H	C12H24N2O8	-4.90581	7.29125	8.39373	6.84102	6.5485	8.51665	8.05213	7.73447e-07	22.3063	30.3666	6.11603	7.73447e-07	15.9006	15.7706	5.35135	5.32912	2.3716	14.9984	6.31621	11.4541	11.2039	4.04401	2.77951	6.94559	6.2843
10.05_431.3373m/z	431.337	10.0487	neg	DG(18:0e/2:0/0:0)	HMDB0011147	Unclassified	Unclassified	Unclassified		36.1	2.01	M+FA-H	C23H46O4	-1.23873	5.25859	3.93843	3.88141	5.0484	3.68613	7.10914	10.4331	3.50474	4.10867	28.3696	7.73447e-07	7.73447e-07	15.139	4.38472	8.08737	7.73447e-07	10.7269	4.38832	9.7369	7.73447e-07	7.73447e-07	23.9745	1.15726	4.76057
12.19_350.3038m/z	350.304	12.1944	pos	Adrenic acid	HMDB0002226	Lipids and lipid-like molecules	Fatty Acyls	Fatty acids and conjugates	C16527	36.1	0	M+NH4	C22H36O2	-4.6393	56.9392	59.4241	60.7363	59.2336	54.8843	53.3767	69.8447	51.8963	50.3031	45.8001	59.5301	70.3478	34.0828	44.9697	42.6873	65.7266	49.394	45.5319	40.6503	51.0457	61.3423	58.2786	45.4591	39.34
2.07_400.1014n	399.094	2.07048	neg	5-(3',4',5'-Trihydroxyphenyl)-gamma-valerolactone-4'-O-glucuronide	HMDB0059986	Organic oxygen compounds	Organooxygen compounds	Carbohydrates and carbohydrate conjugates		36.1	0	M-H, M+FA-H	C17H20O11	1.97652	11.2544	14.188	15.0341	18.2262	18.5925	19.272	7.73447e-07	31.5238	3.64025	10.4356	15.4145	29.4051	36.4778	20.4766	10.9278	16.6781	24.1452	14.7178	34.4039	16.6567	18.2591	11.8362	15.9412	23.9315
4.80_262.1176m/z	262.118	4.79675	pos	Tryptophyl-Glycine	HMDB0029083	Organic acids and derivatives	Carboxylic acids and derivatives	Amino acids, peptides, and analogues		36.1	0	M+H	C13H15N3O3	-4.06645	3.40083	3.52843	3.24266	3.23274	2.5315	3.13523	5.94022	3.38841	8.09533	4.06685	3.53328	3.8885	5.64168	3.57064	4.17601	1.36339	3.09338	3.84216	5.1359	4.21072	3.78804	3.37829	1.44937	0.772368
7.36_349.2012m/z	349.201	7.35927	neg	7a-Hydroxytestosterone	HMDB0003956	Lipids and lipid-like molecules	Steroids and steroid derivatives	Androstane steroids	C05291	36.1	1.96	M+FA-H	C19H28O3	-2.87179	5.30088	6.00541	7.74399	5.58568	5.48494	6.22959	8.75023	4.79613	7.67938	4.9516	7.73447e-07	19.3167	5.14022	5.75081	9.4505	4.31983	5.4284	6.16251	12.9669	1.54389	12.9502	9.27518	8.53215	0.656737
7.78_322.1870m/z	322.187	7.77603	pos	Arginyl-Phenylalanine	HMDB0028716	Organic acids and derivatives	Carboxylic acids and derivatives	Amino acids, peptides, and analogues		36.1	0.0931	M+H	C15H23N5O3	-1.00182	7.40677	7.43319	7.55334	8.98699	6.55844	7.73533	8.31045	7.0431	6.69857	7.87592	9.0027	10.1788	8.67434	6.82251	12.1249	5.47543	11.6107	10.4618	5.19215	2.03375	5.25045	13.3496	8.0044	9.07926
8.28_330.0764m/z	330.076	8.2847	neg	S-(Formylmethyl)glutathione	HMDB0060507	Organic acids and derivatives	Carboxylic acids and derivatives	Amino acids, peptides, and analogues	C14871	36.1	0	M-H2O-H	C12H19N3O7S	-0.28545	3.44461	5.46283	1.88475	4.27727	2.9793	3.84433	7.73447e-07	7.73447e-07	7.73447e-07	2.82739	7.73447e-07	2.01607	7.73447e-07	2.88869	4.02924	7.73447e-07	4.66333	1.67037	1.83675	0.598393	5.27542	4.85282	3.50801	3.06148
9.10_307.1910m/z	307.191	9.1018	neg	alpha-Santalyl acetate	HMDB0037209	Organic oxygen compounds	Organooxygen compounds	Carbohydrates and carbohydrate conjugates	C00124	36.1	0	M+FA-H	C17H26O2	-1.81983	8.81816	7.03238	6.4436	7.04177	9.78792	8.88456	7.73447e-07	7.20337	5.88918	13.6376	1.19086	4.6032	10.4328	8.95812	9.11813	7.09313	11.2476	9.42378	5.62177	4.96194	1.84447	9.22763	4.63674	9.17148
0.70_335.0438m/z	335.044	0.696083	neg	4-Hydroxy-5-(dihydroxyphenyl)-valeric acid-O-methyl-O-sulphate	HMDB0059977	Benzenoids	Phenols	Benzenediols		36	0	M-H	C12H16O9S	-1.27205	2.17292	0.641073	1.22729	1.26259	1.61713	1.87941	7.73447e-07	2.07221	4.8355	7.73447e-07	22.8789	7.73447e-07	0.717176	0.364072	7.73447e-07	7.73447e-07	0.79934	7.73447e-07	1.38525	0.398637	7.73447e-07	7.73447e-07	7.73447e-07	7.73447e-07
0.84_350.1507m/z	350.151	0.836033	pos	Tryptophyl-Tyrosine	HMDB0029095	Organic acids and derivatives	Carboxylic acids and derivatives	Amino acids, peptides, and analogues		36	0	M+H-H2O	C20H21N3O4	2.08899	8.46796	6.5448	5.73138	5.80082	8.04504	6.30798	3.28704	6.72226	15.3908	9.32614	5.9462	9.57701	5.66764	6.91174	11.8808	7.62187e-05	9.52441	10.0296	10.8585	2.09263	8.8452	11.1014	3.99209	2.43031
0.92_208.0644m/z	208.064	0.9169	neg	L-2-Amino-5-(methylthio)pentanoic acid	HMDB0030406	Organic acids and derivatives	Carboxylic acids and derivatives	Amino acids, peptides, and analogues	C17213	36	6.04	M+FA-H	C6H13NO2S	-3.22861	15.3308	20.2704	17.6587	20.2125	16.1203	17.5245	2.66119	11.7068	19.4119	7.74416	25.7494	8.19071	17.3056	19.7195	19.7071	41.711	13.5735	39.6623	10.6394	16.267	2.85537	16.0311	16.773	10.3515
10.71_300.2882m/z	300.288	10.7115	pos	3-Dehydrosphinganine	HMDB0001480	Organic oxygen compounds	Organooxygen compounds	Carbonyl compounds	C02934	36	0	M+H	C18H37NO2	-4.91861	3.58886	3.70951	2.97206	2.43796	3.69247	4.39236	4.82064	1.55544	3.15223	4.67695	0.293987	3.06649	10.6309	0.0859636	0.256475	0.85523	0.126031	7.73447e-07	0.14785	12.054	3.6094	7.73447e-07	7.73447e-07	0.00310511
15.09_551.5030m/z	551.503	15.0941	pos	DG(16:0/16:0/0:0)	HMDB0007098	Lipids and lipid-like molecules	Glycerolipids	Diradylglycerols	C00165	36	0	M+H-H2O	C35H68O5	-0.751498	113.042	105.965	122.566	123.103	137.039	141.514	114.675	126.076	99.4216	86.9436	110.161	108.872	83.7011	167.497	131.414	230.078	131.623	141.735	94.3938	102.3	147.126	144.031	148.424	114.651
