# Supplementary material for: Moringa oleifera leaf ethanolic extract benefits cashmere goat semen quality via improving rumen microbiota and metabolome
Source: Front Vet Sci. 2023 Jan 27;10:1049093. doi: 10.3389/fvets.2023.1049093 (PMC9911920; doi:10.3389/fvets.2023.1049093)
Supplement: Supplementary Table 5 — Differential rumen metabolites between MOLE and CON groups. [file Table_5.XLSX]

## Sheet: MOLE vs. CON
Supplementary Table 5 Differential rumen metabolites between MOLE and CON groups
Metabolites	P-value	log2(FC)	Fold Change	Average(MOLE)	Average(CON)	MOLE-1	MOLE-2	MOLE-3	MOLE-4	MOLE-5	MOLE-6	CON-1	CON-2	CON-3	CON-4	CON-5	CON-6
Deoxycholic acid 3-glucuronide	0.0220601	3.83449	14.2658	13.2309	0.927457	6.16455	7.70998	19.2351	7.73447e-07	15.1947	31.0811	1.36599	7.73447e-07	7.73447e-07	1.67679	7.73447e-07	2.52196
Dehydroepiandrosterone	0.0118312	3.41804	10.6889	5.01394	0.469081	1.86196	5.58723	3.84146	11.8629	3.42339	3.50668	7.73447e-07	7.73447e-07	7.73447e-07	1.75383	0.355405	0.705242
Palmitoylglycine	0.0420133	2.77234	6.83216	5.18507	0.758921	0.796322	9.00145	7.90531	10.8663	1.19735	1.34371	7.73447e-07	1.03897	7.73447e-07	1.40287	7.73447e-07	2.11168
N-Acetylserine	0.00215247	2.51998	5.73575	4.8013	0.837083	7.75001	5.36939	5.79167	5.37834	1.96888	2.54953	7.73447e-07	1.6634	7.73447e-07	7.73447e-07	1.20609	2.15301
Valyl-Serine	0.0181974	2.49117	5.62233	36.2261	6.44326	15.9791	37.9586	45.0879	82.2573	20.9217	15.1524	7.73708	8.70909	1.06906	10.0901	3.32553	7.72868
4-Hydroxyphenylacetaldehyde	0.0389183	2.4181	5.34468	6.12808	1.14658	9.24167	4.28421	15.0642	3.20123	2.25747	2.71976	0.56425	1.84519	1.47811	2.31196	7.73447e-07	0.679951
S-(2-Hydroxyethyl)glutathione	0.0494517	2.35982	5.13307	4.50119	0.876899	2.84241	7.03192	1.67423	11.1784	3.70039	0.579769	0.987977	0.754429	0.0601651	1.23199	0.774884	1.45195
5-Methylthioribose 1-phosphate	0.0112025	2.32397	5.00709	13.5169	2.69956	17.6229	9.87655	6.26472	10.7853	9.25347	27.2986	7.73447e-07	3.68482	7.73447e-07	3.23249	7.73447e-07	9.28003
Docosapentaenoic acid (22n-6)	0.021291	2.11459	4.33068	15.533	3.58673	0.852863	21.0342	21.7113	19.6537	19.1247	10.8211	7.73447e-07	0.902157	7.73447e-07	3.11948	7.73447e-07	17.4988
S-Adenosylhomocysteine	0.00264261	1.83329	3.5635	7.58893	2.12963	8.10892	7.85803	10.0752	2.36514	7.19266	9.93359	4.93711	1.40509	0.234025	2.18705	0.390964	3.62355
Alpha-Linolenic acid	0.0270371	1.60962	3.05171	77.5531	25.413	40.7448	117.828	42.0245	155.641	57.3563	51.7243	29.5626	15.0932	38.6861	9.55476	39.1227	20.4584
7-a,25-Dihydroxycholesterol	0.00285036	1.4701	2.77041	10.93	3.94524	9.94332	12.9568	13.0999	13.27	7.0855	9.22427	7.67283	2.58907	1.29305	9.08996	0.785795	2.24074
Dimethylmalonic acid	0.0217192	1.43173	2.6977	60.5844	22.4578	30.2117	76.0237	39.8379	74.5677	90.7065	52.1589	1.14531	39.6969	2.22395	23.9842	4.47835	63.2182
5,6-Dihydrouridine	0.0108384	1.41835	2.67279	13.2925	4.97325	4.61453	17.6586	16.8531	19.4914	13.9417	7.19546	2.25644	8.34104	2.25416	6.4296	4.4029	6.15534
(S)-3-Hydroxy-N-methylcoclaurine	0.0128912	1.41811	2.67234	16.4328	6.1492	16.1066	20.2249	21.3612	0.845284	20.1367	19.922	5.15463	3.91984	5.61689	10.8589	3.29646	8.04854
(S)-2-Acetolactate	0.0160074	1.34921	2.54773	47.3956	18.6031	17.6006	60.5003	64.212	62.9539	50.1694	28.9376	9.00449	26.7133	5.71432	9.19915	17.411	43.5763
2'-Deoxyinosine triphosphate	0.0381707	1.29888	2.46038	21.1979	8.61571	30.5222	23.9857	23.1333	13.9967	16.7535	18.796	7.73447e-07	25.6813	7.73447e-07	5.11566	0.468091	20.4293
Methyl propyl disulfide	0.0245886	1.29689	2.45699	135.992	55.3491	89.4406	109.304	78.3345	258.566	104.306	176.001	66.1762	70.9744	21.9387	68.7713	17.4123	86.8215
gamma-Glutamylphenylalanine	0.00924342	1.2847	2.43631	93.3734	38.3257	73.0628	107.645	79.1087	153.008	96.9927	50.4224	7.73447e-07	62.6698	30.2266	40.234	37.8399	58.9839
Ethylmalonic acid	0.00962717	1.27035	2.4122	21.7386	9.01196	18.8388	22.0597	15.7934	29.0711	21.9435	22.7253	7.73447e-07	15.5099	1.41954	8.61138	5.84165	22.6893
Tyrosyl-Hydroxyproline	0.00997548	1.26793	2.40816	274.778	114.103	203.106	309.728	251.391	460.084	272.751	151.605	18.0219	199.721	84.8005	110.712	102.105	169.257
gamma-Glutamyltyrosine	0.00580671	1.24506	2.37029	70.8941	29.9095	57.8199	85.9278	57.4448	107.61	68.0433	48.5186	7.73447e-07	42.3337	25.6903	28.4773	28.0213	54.9343
gamma-Glutamylvaline	0.0186544	1.24416	2.3688	138.246	58.361	103.311	150.751	135.954	247.429	112.217	79.812	12.6796	105.482	30.3187	66.2124	39.3014	96.1724
(S)-3-Sulfonatolactate	0.0250983	1.19999	2.29739	14.5339	6.32628	8.77247	19.334	7.21905	17.4766	17.4736	16.9278	7.73447e-07	12.8923	1.99313	11.8064	2.01556	9.25031
Lauric aldehyde	0.0113744	1.1661	2.24404	5.90057	2.62944	2.92234	7.13773	7.72817	4.79557	4.29885	8.52075	2.09944	2.84499	0.786743	1.74713	4.27059	4.02773
N-Acetylasparagine	0.0407097	1.1619	2.23752	20.8718	9.32808	25.458	20.7049	14.5371	17.3389	30.2676	16.9244	7.73447e-07	25.6829	2.20804	9.60257	0.82037	17.6546
Gamma-Linolenic acid	0.0249602	1.08211	2.11713	22.3177	10.5415	27.3246	36.8428	12.5122	24.9318	23.3701	8.92458	7.58155	7.10453	14.2321	9.17606	16.7889	8.36576
Methylmalonic acid	0.00706815	1.08029	2.11445	341.782	161.641	333.904	344.655	214.236	360.655	303.294	493.948	137.724	176.708	79.6815	121.325	112.257	342.15
Testosterone	0.0360594	1.00421	2.00585	61.2275	30.5245	35.4973	75.4726	45.8781	115.549	53.2537	41.714	40.9586	24.1454	34.6568	19.0236	35.9642	28.3984
Deoxyadenosine monophosphate	0.0212236	0.982125	1.97537	1681.54	851.251	1998.5	1423.99	615.941	2156.2	2403.48	1491.11	617.416	777.861	900.806	1120.12	318.071	1373.23
Urocanic acid	0.0473645	0.981801	1.97493	7.49846	3.79683	8.32397	6.63618	7.03831	8.69673	8.99964	5.29593	7.73447e-07	5.96232	1.03991	5.02791	1.06875	9.68207
Glyceric acid 1,3-biphosphate	0.0400535	0.959285	1.94435	58.5255	30.1004	32.9316	60.5381	54.2741	49.5193	93.4326	60.4573	1.10514	23.8605	28.7798	22.4769	36.9977	67.3823
gamma-Glutamylleucine	0.0413854	0.955805	1.93966	86.9569	44.831	86.4085	92.6874	64.2398	153.829	73.6463	50.9305	0.965657	69.6422	36.7594	57.9017	38.4896	65.2272
Glycylproline	0.0433928	0.94927	1.9309	23.3705	12.1034	32.108	23.5549	20.1618	28.0387	20.5807	15.7787	0.770231	25.8317	2.98682	12.5756	7.51156	22.9446
Pyridoxal 5'-phosphate	0.02455	0.920095	1.89224	41.099	21.7198	28.9099	46.4786	39.4068	67.3833	31.7747	32.6405	25.2173	25.1892	8.5854	16.2319	15.575	39.5198
Glycyl-Valine	0.0143341	0.902979	1.86992	34.4883	18.4437	47.3398	32.414	18.8583	40.9511	40.2742	27.0925	6.15984	23.7039	21.5931	14.0265	15.6433	29.5356
9(S)-HPODE	0.0363626	0.829181	1.77668	264.288	148.754	113.312	322.721	311.749	219.223	351.002	267.722	163.306	100.185	100.625	300.783	104.118	123.509
Uracil	0.0128799	0.810284	1.75356	334.308	190.646	278.475	363.326	280.159	462.115	349.136	272.638	99.6697	228.271	58.0504	221.471	254.943	281.469
1-Methyl-4-nitroimidazole	0.0078936	0.809597	1.75272	539.495	307.804	562.353	515.427	518.92	635.145	485.828	519.295	184.366	436.448	165.614	264.171	220.768	575.457
D-Proline	0.0369797	0.796846	1.7373	99.6129	57.3378	114.443	87.1616	74.1707	112.229	90.6614	119.012	2.01777	82.8443	41.7257	81.6287	30.0805	105.73
DL-Glutamate	0.0213001	0.781542	1.71897	399.415	232.357	342.417	413.142	373.8	441.125	394.563	431.442	6.26286	341.928	165.516	344.029	160.816	375.593
dUMP	0.0245749	0.740826	1.67113	174.859	104.635	204.171	150.869	157.207	162.499	152.178	222.229	73.8037	169.138	85.5887	75.6101	40.8105	182.86
3beta,7alpha-Dihydroxy-5-cholestenoate	0.0365558	0.655107	1.57473	147.015	93.3588	72.0321	154.544	169.044	177.286	172.443	136.743	134.429	81.1639	37.9748	107.551	69.2469	129.788
D-Ribose	0.0412565	0.630267	1.54785	134.146	86.6659	131.002	131.182	109.652	123.784	144.211	165.044	25.2554	134.652	41.3843	99.5208	84.9326	134.25
Trigonelline	0.0424503	-0.585361	0.666482	45.5981	68.416	3.81574	60.7997	58.1357	47.4359	66.6215	36.7799	72.5953	72.304	74.466	71.7917	59.3783	59.9606
Terephthalic acid	0.045519	-0.644976	0.639504	19.0506	29.7897	4.07412	26.2722	22.8508	11.2816	27.437	22.3882	36.1773	21.6143	37.3857	31.3724	21.8702	30.3183
1-Octen-3-one	0.0234531	-0.72322	0.605744	7.53066	12.4321	6.8612	12.2581	6.30426	4.89816	7.96793	6.89437	15.589	6.62378	13.1626	16.9129	12.0485	10.2558
3-Carbamoyl-2-phenylpropionic acid	0.0445339	-0.854052	0.553229	8.45784	15.2881	7.66271	9.35942	9.17737	7.44704	10.8035	6.297	12.6166	20.601	7.02866	17.5557	8.65888	25.268
2-Methyl-1-hydroxypropyl-ThPP	0.0113206	-0.859082	0.551303	4.09852	7.43425	4.07266	3.14875	1.13445	5.79135	4.87473	5.5692	10.262	8.80208	4.51226	7.27151	7.35276	6.40486
2,3-Hexanedione	0.0362276	-0.87463	0.545394	57.497	105.423	112.797	38.2345	46.7325	54.181	48.2842	44.7527	135.386	166.521	106.255	71.5111	92.6578	60.2069
Benzocaine	0.0220253	-0.981062	0.506607	63.5997	125.541	129.561	47.8699	30.5005	52.0437	70.8348	50.788	170.101	99.2507	174.97	142.778	100.853	65.2907
3-Methyldioxyindole	0.046902	-1.30483	0.404768	24.5602	60.6772	57.716	21.3155	5.96422	23.2913	27.5774	11.4965	91.9377	53.9187	110.973	52.6187	35.6998	18.9155
beta-N-Acetylglucosamine	0.0366861	-1.42114	0.373417	7.26721	19.4614	8.00497	6.48595	7.6688	4.56179	8.64804	8.23372	13.4074	11.4444	32.0644	24.4058	32.9934	2.45296
2,3-Heptanedione	0.00185092	-1.50453	0.352445	3.02967	8.59616	2.73168	1.51748	7.49107	7.73447e-07	4.0779	2.35989	10.186	4.9132	10.1131	7.88894	9.52601	8.94975
2-Hydroxydecanedioic acid	0.0390448	-2.41263	0.187813	24.2157	128.936	30.212	22.7377	24.0635	23.5009	28.2759	16.5043	330.202	170.266	90.2221	77.3078	65.3311	40.2849
