# Supplementary material for: Moringa oleifera leaf ethanolic extract benefits cashmere goat semen quality via improving rumen microbiota and metabolome
Source: Front Vet Sci. 2023 Jan 27;10:1049093. doi: 10.3389/fvets.2023.1049093 (PMC9911920; doi:10.3389/fvets.2023.1049093)
Supplement: Supplementary Table 6 — Differential rumen metabolites between MOLP and CON groups. [file Table_6.XLSX]

## Sheet: MOLP vs. CON
Supplementary Table 6 Differential rumen metabolites between MOLP and CON groups
Metabolites	P-value	log2(FC)	Fold Change	Average(MOLP)	Average(CON)	MOLP-1	MOLP-2	MOLP-3	MOLP-4	MOLP-5	MOLP-6	CON-1	CON-2	CON-3	CON-4	CON-5	CON-6
Tetracycline	0.000926367	25.0046	3.36615e+07	26.0354	7.73447e-07	23.3327	2.57973	34.6792	35.3453	39.968	20.3074	7.73447e-07	7.73447e-07	7.73447e-07	7.73447e-07	7.73447e-07	7.73447e-07
Protopine	0.00985767	22.7666	7.1356e+06	5.51901	7.73447e-07	1.65597	5.08872	6.59492	2.97013	13.4571	3.34719	7.73447e-07	7.73447e-07	7.73447e-07	7.73447e-07	7.73447e-07	7.73447e-07
Benzaldehyde	1.72422e-08	6.91176	120.405	656.815	5.45503	605.673	663.067	785.695	682.529	708.97	494.958	5.56059	5.28255	5.5536	6.7684	3.57419	5.99087
Lipoyl-AMP	0.0457578	6.20996	74.0259	7.69811	0.103992	21.769	2.20317	10.7064	9.51941	1.99064	7.73447e-07	0.623949	7.73447e-07	7.73447e-07	7.73447e-07	7.73447e-07	7.73447e-07
Phenylalanyl-Methionine	1.89597e-07	5.33251	40.2944	108.094	2.6826	107.401	76.8887	137.897	114.225	115.902	96.2487	2.03199	1.28639	2.8553	5.46775	2.49291	1.96125
3-(3,4-Dihydroxyphenyl)lactic acid	0.0135216	3.67469	12.77	80.4953	6.30346	164.631	46.9488	80.6303	135.908	53.0455	1.80873	7.73447e-07	9.05704	0.666433	15.303	0.766409	12.0278
S-(Formylmethyl)glutathione	0.0236272	1.98194	3.95025	3.18881	0.807244	1.83675	0.598393	5.27542	4.85282	3.50801	3.06148	7.73447e-07	7.73447e-07	7.73447e-07	2.82739	7.73447e-07	2.01607
Chitobiose	0.000224905	1.69786	3.2442	78.6859	24.2543	77.7331	40.8008	95.027	85.8953	99.4327	73.2268	11.3732	27.7479	29.7938	29.3931	37.2815	9.93634
Pyrroline hydroxycarboxylic acid	0.00868914	1.6256	3.08571	3.22907	1.04646	5.06218	2.36902	4.04979	2.26392	3.4355	2.19403	7.73447e-07	2.2821	7.73447e-07	7.73447e-07	1.81196	2.1847
Acetaminophen glucuronide	0.0037624	1.61879	3.07118	31.3814	10.218	33.4194	10.2167	33.3877	42.3147	37.1573	31.7927	7.05958	4.09668	9.82217	25.515	2.55206	12.2626
Eriodictyol	0.0280213	1.51548	2.85894	6.09369	2.13145	8.03261	4.68024	3.89665	2.79142	11.6419	5.51931	1.38183	3.69452	0.467744	0.864294	1.04114	5.33919
Deoxyadenosine monophosphate	0.00163998	1.3271	2.50897	2135.77	851.251	1925.24	1506.13	1708.11	1979.16	3273.46	2422.5	617.416	777.861	900.806	1120.12	318.071	1373.23
9(S)-HPODE	0.0445526	1.27506	2.42009	359.999	148.754	211.921	244.858	110.389	684.547	416.969	491.311	163.306	100.185	100.625	300.783	104.118	123.509
(S)-2-Acetolactate	0.0101512	1.266	2.40493	44.7392	18.6031	43.8425	47.5219	61.1656	36.0194	57.4599	22.4257	9.00449	26.7133	5.71432	9.19915	17.411	43.5763
Methyl propyl disulfide	0.00919676	1.23996	2.36192	130.73	55.3491	189.84	175.221	73.6399	156.322	108.477	80.8802	66.1762	70.9744	21.9387	68.7713	17.4123	86.8215
Tyrosyl-Hydroxyproline	0.0484386	1.23844	2.35943	269.218	114.103	325.19	547.32	186.733	154.348	280.057	121.657	18.0219	199.721	84.8005	110.712	102.105	169.257
dGDP	0.0212505	1.14182	2.20659	87.8263	39.8019	50.8041	49.8276	130.626	103.856	97.377	94.4676	16.3418	51.5653	41.6187	29.3175	9.69507	90.2731
4-Hydroxyretinoic acid	0.00754438	1.12942	2.1877	16.656	7.61348	14.881	8.7702	18.8373	26.0618	14.1932	17.1927	6.89809	5.13966	8.77739	12.4836	3.04581	9.33636
Alpha-dimorphecolic acid	0.0172974	1.09165	2.13117	185.741	87.1546	198.304	139.121	306.325	138.756	219.292	112.651	149.313	86.0708	23.6377	105.388	47.3638	111.155
Phenylacetylglycine	0.0190875	1.0171	2.02385	9.17305	4.53248	9.11339	4.63637	10.2392	12.6619	9.3432	9.04428	7.23605	1.96957	7.73447e-07	7.81315	3.82386	6.35228
p-Hydroxyfelbamate	0.0432563	0.984024	1.97798	22.6386	11.4453	25.3393	4.63307	23.0579	34.0347	27.8536	20.9132	11.9459	6.48086	2.2116	20.7367	12.1637	15.1333
L-Homocysteic acid	0.0432722	0.88724	1.84963	12.5538	6.78718	16.8351	9.08384	8.87511	13.7719	14.1746	12.5822	7.73447e-07	11.2702	1.59774	8.28632	6.24042	13.3284
DL-Glutamate	0.0228478	0.879222	1.83938	427.394	232.357	373.643	381.411	376.028	376.102	424.427	632.754	6.26286	341.928	165.516	344.029	160.816	375.593
N1-(5-Phospho-a-D-ribosyl)-5,6-dimethylbenzimidazole	0.0463596	0.829827	1.77747	13.2144	7.43439	15.6806	14.0485	9.48415	10.628	8.51475	20.9306	5.45904	7.91453	3.28328	10.8836	3.56483	13.5011
Glycyl-Valine	0.0326681	0.79683	1.73728	32.0419	18.4437	40.161	26.4179	43.3301	39.4137	27.0149	15.9135	6.15984	23.7039	21.5931	14.0265	15.6433	29.5356
D-Xylose	0.0183719	0.746085	1.67723	2404.33	1433.51	2308.23	2251.54	3388.55	2021.7	2145.4	2310.58	665.184	1849.21	944.563	997.65	1659.33	2485.13
1-Methyl-4-nitroimidazole	0.0208633	0.73866	1.66863	513.609	307.804	598.143	594.904	514.845	405.02	551.374	417.37	184.366	436.448	165.614	264.171	220.768	575.457
5,6-Dihydrouridine	0.0310697	0.680745	1.60297	7.97195	4.97325	8.89958	9.91071	6.57564	8.59026	8.3113	5.5442	2.25644	8.34104	2.25416	6.4296	4.4029	6.15534
Phosphodimethylethanolamine	0.0473858	0.6759	1.59759	97.7687	61.1975	80.7217	50.9376	114.432	109.573	112.564	118.383	53.1136	44.9809	58.8364	65.9919	29.0233	115.239
Tyrosyl-Valine	0.00982406	0.66257	1.5829	56.1548	35.4759	56.5782	40.2185	58.084	68.601	60.7673	52.6801	34.2795	20.3798	47.2794	53.9276	25.6569	31.3325
7,8-Dihydropteroic acid	0.0107065	0.645707	1.56451	28.5862	18.2717	25.1565	31.5225	34.9641	17.4786	35.0671	27.3284	24.9403	16.8466	16.6704	11.8676	21.0753	18.2302
Homo-L-arginine	0.0272228	-0.59902	0.660202	9.13258	13.833	9.5727	8.38651	10.8356	7.40265	10.297	8.30097	9.4213	20.2233	15.7777	13.6399	8.846	15.0899
Norsanguinarine	0.0105755	-0.631814	0.645365	9.37666	14.5292	7.58613	8.40938	10.0877	12.3224	8.34099	9.51339	19.2995	16.6211	15.773	12.9562	8.61125	13.9143
LysoPC(18:0)	0.0458375	-0.657342	0.634045	24.5495	38.7188	31.0583	45.3502	20.7004	17.9265	17.3311	14.9304	33.443	44.9855	38.2469	29.3226	31.2001	55.1148
myo-Inositol	0.000600773	-0.800747	0.574052	165.111	287.624	149.724	169.585	118.725	199.754	215.061	137.817	295.541	269.004	270.149	260.862	381.346	248.842
D-Galactose	0.0495839	-0.873679	0.545753	4809.2	8812.05	3629.04	6084.33	5422.3	4620.54	4739.16	4359.85	3512.5	11343.3	7838.73	6569.21	15950.4	7658.12
3-Phenylbutyric acid	0.0381876	-0.903723	0.534506	14.5726	27.2637	5.30759	8.23386	12.4058	10.9384	23.208	27.342	37.0322	20.2892	32.8063	35.8571	24.9187	12.6786
D-Glucose	0.0111375	-0.992454	0.502622	339.901	676.256	244.639	328.57	331.119	298.564	387.03	449.487	297.649	1016.41	683.15	606.767	896.451	557.105
Indole-3-carboxylic acid	0.00651041	-1.03097	0.489382	1038.79	2122.65	1320.06	1279.48	998.301	942.579	989.622	702.684	2763.27	2122.57	1945.54	1424.29	3185.31	1294.91
2-Indolecarboxylic acid	0.0117331	-1.07206	0.475639	1780.85	3744.13	2420	2391.56	1671.4	1463.89	1536.92	1201.33	5569.06	3934.04	3135.5	2244.59	5363.53	2218.03
LysoPC(15:0)	0.0309688	-1.16553	0.445799	18.0019	40.3811	23.3903	29.0227	20.0883	9.58383	6.16814	19.758	32.6223	38.9598	78.3546	34.5396	18.5048	39.3057
3-O-Feruloylquinic acid	0.00520928	-1.16627	0.445572	30.3226	68.0531	16.9907	33.9628	23.37	35.6087	49.6464	22.3566	38.3122	53.9046	74.7135	69.0184	107.212	65.1574
Dopaquinone	0.0223154	-1.17248	0.443659	0.957123	2.15734	1.06073	1.52079	1.1468	0.685747	0.802178	0.52649	2.88819	1.66806	1.93743	1.69833	3.81694	0.935084
D-Maltose	0.00468332	-1.63172	0.322704	6587.05	20412.1	2484.39	5040.09	4004.62	6432.73	10261.8	11298.6	13561.6	24099.4	30940.2	16144.8	28385.9	9340.46
2-Hydroxyadipic acid	0.00556372	-1.65523	0.317487	223.086	702.662	71.4487	142.782	117.896	190.595	401.366	414.426	366.057	981.518	989.214	684.485	873.105	321.59
3-Isopropylmalate	0.00254159	-1.80994	0.285203	74.8665	262.503	26.646	41.9657	29.5009	83.3911	128.159	139.537	178.476	349.296	367.389	257.518	317.828	104.511
Xylobiose	0.00264112	-1.844	0.278549	62.7552	225.293	18.2088	37.6771	24.8761	57.6804	115.988	122.101	149.98	286.926	328.938	219.047	273.12	93.7473
5-(3',4',5'-trihydroxyphenyl)-gamma-valerolactone-O-methyl-4'-O-glucuronide	0.0416517	-1.85173	0.27706	8.53949	30.8218	5.22356	22.8468	7.73447e-07	18.3975	2.2982	2.47088	30.9457	25.8602	54.704	14.419	55.9719	3.02983
Turanose	0.00897385	-2.15488	0.224552	2303.43	10257.9	615.068	1295.27	985.914	1964.4	4209.67	4750.24	4366.55	15056.4	17154.1	8425.03	13258.9	3286.4
2-Hydroxydecanedioic acid	0.0462782	-2.17942	0.220765	28.4644	128.936	26.7411	32.7314	16.2681	38.1946	24.6424	32.2087	330.202	170.266	90.2221	77.3078	65.3311	40.2849
(S)-4-Hydroxymandelonitrile	0.0453054	-2.25321	0.209757	0.867431	4.13541	2.08761	7.73447e-07	7.73447e-07	7.73447e-07	0.756301	2.36067	5.04928	10.3732	3.04256	2.04446	3.18278	1.12021
20-Hydroxy-leukotriene E4	0.00323321	-2.31193	0.201391	6.08539	30.2168	2.37629	3.41092	0.405158	12.4461	4.74003	13.1338	33.2568	50.5937	26.636	37.9638	25.3192	7.53127
Raffinose	0.0190745	-2.368	0.193714	40.0674	206.838	14.6066	28.8904	20.4866	28.7303	50.5587	97.1319	67.6048	292.738	267.594	136.303	418.685	58.104
Stachyose	0.00449907	-2.77008	0.146596	35.985	245.47	10.4935	18.4089	11.1805	22.2676	57.5553	96.0041	155.567	351.617	389.698	175.452	348.76	51.7278
Butyrylcarnitine	0.0470483	-3.67004	0.0785611	10.1891	129.696	1.09289	51.8171	2.65091	3.16002	1.50351	0.909943	102.423	282.444	7.69647	66.4941	295.15	23.969
